# Supplementary material for: Statistical evidence for high‐penetrance MODY‐causing genes in a large population‐based cohort
Source: Endocrinol Diabetes Metab. 2022 Oct 8;5(6):e372. doi: 10.1002/edm2.372 (PMC9659663; doi:10.1002/edm2.372)
Supplement: Supplementary file 1 — TABLE S1 Manually annotated variants of 17 known MODY genes identified in the UK Biobank TABLE S2 Estimated maximum credible population allele frequency for known MODY genes TABLE S3 Mutation carrier rates of known MODY genes in participants with and without a diagnosis of diabetes in the UK Biobank TABLE S4 Key characteristics of subjects with diabetes diagnosis by mutation carrier status in the UK Biobank [file EDM2-5-e372-s001.xlsx]

## Sheet: eTable 1
eTable 1. Manually annotated variants of 17 known MODY genes identified in the UK Biobank
VarID	Gene	Chr	Start	End	Ref	Alt	Fun	Accession	Exon	cDNA change	AminoAcid change	dbSNP	ClinVar AlleleID	pext score	REVEL	# of carrier	# of carrier in diabetes	# of carrier in non-diabetes	# of carrier in non-diabetes, age 70+	Clinical significance	PVS1	PVS1_Strong	PVS1_Moderate	PS1	PS1_Supporting	PS3	PS3_Moderate	PS3_Supporting	PS4	PS4_Moderate	PS4_Supporting	PM1	PM2_Supporting	PM4	PM5_Strong	PM5	PM5_ Supporting	PP1_Strong	PP1_Moderate	PP1	PP2	PP3	BA1	BS1	BS3	BS4	BP4
2_10043743_10043743_A_-	KLF11	2	10043743	10043743	A	-	frameshift deletion	NM_003597	1	c.27delA	p.P9fs			0.235		1	0	1	0	VUS	0	1	0	NA	NA	NA	NA	NA	0	NA	NA	0	1	0	NA	NA	NA	NA	NA	NA	0	0	0	0	NA	0	0
2_10043749_10043750_CG_-	KLF11	2	10043749	10043750	CG	-	frameshift deletion	NM_003597	1	c.33_34del	p.D11fs			0.235		1	0	1	0	Benign evidence	NA	NA	NA	NA	NA	NA	NA	NA	NA	NA	NA	NA	NA	NA	NA	NA	NA	NA	NA	NA	NA	NA	0	1	NA	0	0
2_10046252_10046252_G_T	KLF11	2	10046252	10046252	G	T	stopgain	NM_003597	2	c.G145T	p.E49X			1		1	0	1	0	LP	0	1	0	NA	NA	NA	NA	NA	0	NA	NA	0	1	0	NA	NA	NA	NA	NA	NA	0	1	0	0	NA	0	0
2_10046291_10046291_C_T	KLF11	2	10046291	10046291	C	T	stopgain	NM_003597	2	c.C184T	p.Q62X			1		1	0	1	0	VUS	0	1	0	NA	NA	NA	NA	NA	0	NA	NA	0	1	0	NA	NA	NA	NA	NA	NA	0	0	0	0	NA	0	0
2_10046317_10046317_-_C	KLF11	2	10046317	10046317	-	C	frameshift insertion	NM_003597	2	c.211dupC	p.R70fs			1		3	0	3	0	VUS	0	1	0	NA	NA	NA	NA	NA	0	NA	NA	0	1	0	NA	NA	NA	NA	NA	NA	0	0	0	0	NA	0	0
2_10046341_10046341_T_-	KLF11	2	10046341	10046341	T	-	frameshift deletion	NM_003597	2	c.234delT	p.S78fs			1		6	0	6	0	Benign evidence	NA	NA	NA	NA	NA	NA	NA	NA	NA	NA	NA	NA	NA	NA	NA	NA	NA	NA	NA	NA	NA	NA	0	1	NA	0	0
2_10047704_10047704_-_T	KLF11	2	10047704	10047704	-	T	frameshift insertion	NM_003597	3	c.368dupT	p.V123fs			1		2	0	2	0	VUS	0	1	0	NA	NA	NA	NA	NA	0	NA	NA	0	1	0	NA	NA	NA	NA	NA	NA	0	0	0	0	NA	0	0
2_10047713_10047713_C_T	KLF11	2	10047713	10047713	C	T	stopgain	NM_003597	3	c.C376T	p.Q126X			1		1	0	1	0	VUS	0	1	0	NA	NA	NA	NA	NA	0	NA	NA	0	1	0	NA	NA	NA	NA	NA	NA	0	0	0	0	NA	0	0
2_10047755_10047755_C_T	KLF11	2	10047755	10047755	C	T	stopgain	NM_003597	3	c.C418T	p.Q140X			1		1	1	0	0	VUS	0	1	0	NA	NA	NA	NA	NA	0	NA	NA	0	1	0	NA	NA	NA	NA	NA	NA	0	0	0	0	NA	0	0
2_10047766_10047766_-_CACT	KLF11	2	10047766	10047766	-	CACT	frameshift insertion	NM_003597	3	c.429_430insCACT	p.A143fs			1		1	0	1	0	VUS	0	1	0	NA	NA	NA	NA	NA	0	NA	NA	0	1	0	NA	NA	NA	NA	NA	NA	0	0	0	0	NA	0	0
2_10047866_10047866_C_T	KLF11	2	10047866	10047866	C	T	stopgain	NM_003597	3	c.C529T	p.R177X			0.985		1	1	0	0	LP	0	1	0	NA	NA	NA	NA	NA	0	NA	NA	0	1	0	NA	NA	NA	NA	NA	NA	0	1	0	0	NA	0	0
2_10047990_10047990_-_C	KLF11	2	10047990	10047990	-	C	frameshift insertion	NM_003597	3	c.654dupC	p.H218fs			0.985		1	1	0	0	VUS	0	1	0	NA	NA	NA	NA	NA	0	NA	NA	0	1	0	NA	NA	NA	NA	NA	NA	0	0	0	0	NA	0	0
2_10048031_10048031_C_T	KLF11	2	10048031	10048031	C	T	stopgain	NM_003597	3	c.C694T	p.Q232X			0.985		1	0	1	0	VUS	0	1	0	NA	NA	NA	NA	NA	0	NA	NA	0	1	0	NA	NA	NA	NA	NA	NA	0	0	0	0	NA	0	0
2_10048073_10048076_AAAG_-	KLF11	2	10048073	10048076	AAAG	-	frameshift deletion	NM_003597	3	c.736_739del	p.K246fs			0.985		1	0	1	0	VUS	0	1	0	NA	NA	NA	NA	NA	0	NA	NA	0	1	0	NA	NA	NA	NA	NA	NA	0	0	0	0	NA	0	0
2_10048128_10048128_A_-	KLF11	2	10048128	10048128	A	-	frameshift deletion	NM_003597	3	c.791delA	p.Y264fs			0.985		1	0	1	0	VUS	0	1	0	NA	NA	NA	NA	NA	0	NA	NA	0	1	0	NA	NA	NA	NA	NA	NA	0	0	0	0	NA	0	0
2_10048228_10048228_C_-	KLF11	2	10048228	10048228	C	-	frameshift deletion	NM_003597	3	c.891delC	p.S297fs			0.985		1	0	1	0	VUS	0	1	0	NA	NA	NA	NA	NA	0	NA	NA	0	1	0	NA	NA	NA	NA	NA	NA	0	0	0	0	NA	0	0
2_10048239_10048239_-_T	KLF11	2	10048239	10048239	-	T	frameshift insertion	NM_003597	3	c.903dupT	p.A301fs			0.985		1	0	1	0	VUS	0	1	0	NA	NA	NA	NA	NA	0	NA	NA	0	1	0	NA	NA	NA	NA	NA	NA	0	0	0	0	NA	0	0
2_10048343_10048343_C_T	KLF11	2	10048343	10048343	C	T	stopgain	NM_003597	3	c.C1006T	p.Q336X			0.985		1	0	1	0	LP	0	1	0	NA	NA	NA	NA	NA	0	NA	NA	0	1	0	NA	NA	NA	NA	NA	NA	0	1	0	0	NA	0	0
2_10048372_10048372_G_-	KLF11	2	10048372	10048372	G	-	frameshift deletion	NM_003597	3	c.1035delG	p.Q345fs			0.985		2	1	1	0	VUS	0	1	0	NA	NA	NA	NA	NA	0	NA	NA	0	1	0	NA	NA	NA	NA	NA	NA	0	0	0	0	NA	0	0
2_10048376_10048376_G_T	KLF11	2	10048376	10048376	G	T	nonsynonymous SNV	NM_003597	3	c.G1039T	p.A347S,	rs121912645	21537	0.985	0.178	26	0	26	1	Benign evidence	NA	NA	NA	NA	NA	NA	NA	NA	NA	NA	NA	NA	NA	NA	NA	NA	NA	NA	NA	NA	NA	NA	1	1	1	1	0
2_10048396_10048397_CT_-	KLF11	2	10048396	10048397	CT	-	frameshift deletion	NM_003597	3	c.1059_1060del	p.P353fs			0.985		1	0	1	0	VUS	0	1	0	NA	NA	NA	NA	NA	0	NA	NA	0	1	0	NA	NA	NA	NA	NA	NA	0	0	0	0	NA	0	0
2_10048481_10048482_TG_-	KLF11	2	10048481	10048482	TG	-	frameshift deletion	NM_003597	3	c.1144_1145del	p.C382fs			0.985		3	1	2	0	Benign evidence	NA	NA	NA	NA	NA	NA	NA	NA	NA	NA	NA	NA	NA	NA	NA	NA	NA	NA	NA	NA	NA	NA	0	1	NA	0	0
2_10048505_10048505_C_T	KLF11	2	10048505	10048505	C	T	stopgain	NM_003597	3	c.C1168T	p.R390X			0.985		3	0	3	0	Benign evidence	NA	NA	NA	NA	NA	NA	NA	NA	NA	NA	NA	NA	NA	NA	NA	NA	NA	NA	NA	NA	NA	NA	0	1	NA	0	0
2_10052225_10052226_AG_-	KLF11	2	10052225	10052226	AG	-	splicing	.	.	.	.			0.985		1	0	1	0	Benign evidence	NA	NA	NA	NA	NA	NA	NA	NA	NA	NA	NA	NA	NA	NA	NA	NA	NA	NA	NA	NA	NA	NA	0	1	NA	0	0
2_10052271_10052271_T_-	KLF11	2	10052271	10052271	T	-	frameshift deletion	NM_003597	4	c.1303delT	p.F435fs			0.985		1	0	1	0	VUS	0	1	0	NA	NA	NA	NA	NA	0	NA	NA	0	1	0	NA	NA	NA	NA	NA	NA	0	0	0	0	NA	0	0
2_10052310_10052313_CACA_-	KLF11	2	10052310	10052313	CACA	-	frameshift deletion	NM_003597	4	c.1342_1345del	p.H448fs			0.985		1	0	1	0	VUS	0	1	0	NA	NA	NA	NA	NA	0	NA	NA	0	1	0	NA	NA	NA	NA	NA	NA	0	0	0	0	NA	0	0
2_10052325_10052325_A_T	KLF11	2	10052325	10052325	A	T	stopgain	NM_003597	4	c.A1357T	p.K453X			0.985		3	1	2	0	Benign evidence	NA	NA	NA	NA	NA	NA	NA	NA	NA	NA	NA	NA	NA	NA	NA	NA	NA	NA	NA	NA	NA	NA	0	1	NA	0	0
2_10052349_10052349_C_T	KLF11	2	10052349	10052349	C	T	stopgain	NM_003597	4	c.C1381T	p.R461X			0.985		2	0	2	0	LP	0	1	0	NA	NA	NA	NA	NA	0	NA	NA	0	1	0	NA	NA	NA	NA	NA	NA	0	1	0	0	NA	0	0
2_10052413_10052413_-_CCCAG	KLF11	2	10052413	10052413	-	CCCAG	frameshift insertion	NM_003597	4	c.1445_1446insCCCAG	p.I482fs			0.985		2	0	2	0	VUS	0	0	1	NA	NA	NA	NA	NA	0	NA	NA	0	1	0	NA	NA	NA	NA	NA	NA	0	0	0	0	NA	0	0
2_181677831_181677831_G_A	NEUROD1	2	181677831	181677831	G	A	stopgain	NM_002500	2	c.C1030T	p.R344X			0.938		11	0	11	0	Benign evidence	NA	NA	NA	NA	NA	NA	NA	NA	NA	NA	NA	NA	NA	NA	NA	NA	NA	NA	NA	NA	NA	NA	0	1	NA	0	0
2_181677964_181677965_AA_-	NEUROD1	2	181677964	181677965	AA	-	frameshift deletion	NM_002500	2	c.896_897del	p.F299fs			0.938		3	1	2	0	VUS	0	1	0	NA	NA	NA	NA	NA	0	NA	NA	0	1	0	NA	NA	NA	NA	NA	NA	0	0	0	0	NA	0	0
2_181678108_181678120_TGCGCTGTAGGCG_-	NEUROD1	2	181678108	181678120	TGCGCTGTAGGCG	-	frameshift deletion	NM_002500	2	c.741_753del	p.H247fs			0.938		0	0	0	0	VUS	0	1	0	NA	NA	NA	NA	NA	0	NA	NA	0	1	0	NA	NA	NA	NA	NA	NA	0	0	0	0	NA	0	0
2_181678168_181678168_G_T	NEUROD1	2	181678168	181678168	G	T	stopgain	NM_002500	2	c.C693A	p.Y231X			0.938		1	0	1	0	VUS	0	1	0	NA	NA	NA	NA	NA	0	NA	NA	0	1	0	NA	NA	NA	NA	NA	NA	0	0	0	0	NA	0	0
2_181678244_181678244_-_G	NEUROD1	2	181678244	181678244	-	G	frameshift insertion	NM_002500	2	c.616dupC	p.H206fs	rs387906384	22893	0.938		8	2	6	0	Benign evidence	NA	NA	NA	NA	NA	NA	NA	NA	NA	NA	NA	NA	NA	NA	NA	NA	NA	NA	NA	NA	NA	NA	1	1	NA	0	0
2_181678433_181678434_AG_-	NEUROD1	2	181678433	181678434	AG	-	frameshift deletion	NM_002500	2	c.427_428del	p.L143fs			0.938		1	0	1	0	VUS	0	1	0	NA	NA	NA	NA	NA	0	NA	NA	0	1	0	NA	NA	NA	NA	NA	NA	0	0	0	0	NA	0	0
2_181678529_181678529_C_T	NEUROD1	2	181678529	181678529	C	T	nonsynonymous SNV	NM_002500	2	c.G332A	p.R111Q,			0.938	0.922	2	2	0	0	LP	0	0	0	NA	NA	NA	NA	NA	1	NA	NA	NA	1	0	0	0	1	NA	NA	NA	0	1	0	0	NA	0	0
2_181678530_181678530_G_A	NEUROD1	2	181678530	181678530	G	A	nonsynonymous SNV	NM_002500	2	c.C331T	p.R111W,			0.938	0.918	1	0	1	0	VUS	0	0	0	NA	NA	NA	NA	NA	0	NA	NA	NA	1	0	0	0	1	NA	NA	NA	0	1	0	0	NA	0	0
2_181678758_181678758_C_A	NEUROD1	2	181678758	181678758	C	A	stopgain	NM_002500	2	c.G103T	p.E35X			0.938		1	0	1	0	VUS	0	1	0	NA	NA	NA	NA	NA	0	NA	NA	0	1	0	NA	NA	NA	NA	NA	NA	0	0	0	0	NA	0	0
2_181678758_181678759_CG_-	NEUROD1	2	181678758	181678759	CG	-	frameshift deletion	NM_002500	2	c.102_103del	p.H34fs			0.938		1	1	0	0	VUS	0	1	0	NA	NA	NA	NA	NA	0	NA	NA	0	1	0	NA	NA	NA	NA	NA	NA	0	0	0	0	NA	0	0
2_181678795_181678795_C_T	NEUROD1	2	181678795	181678795	C	T	stopgain	NM_002500	2	c.G66A	p.W22X			0.938		2	0	2	0	VUS	0	1	0	NA	NA	NA	NA	NA	0	NA	NA	0	1	0	NA	NA	NA	NA	NA	NA	0	0	0	0	NA	0	0
3_57227938_57227938_G_A	APPL1	3	57227938	57227938	G	A	splicing	NM_012096	1	c.54+1G>A	.			0.944		2	0	2	0	P	1	0	0	NA	NA	NA	NA	NA	0	NA	NA	0	1	0	NA	NA	NA	NA	NA	NA	0	1	0	0	NA	0	0
3_57235564_57235564_A_G	APPL1	3	57235564	57235564	A	G	splicing	NM_012096	2	c.55-2A>G	.			0.957		1	0	1	0	P	1	0	0	NA	NA	NA	NA	NA	0	NA	NA	0	1	0	NA	NA	NA	NA	NA	NA	0	1	0	0	NA	0	0
3_57235648_57235648_G_-	APPL1	3	57235648	57235648	G	-	frameshift deletion	NM_012096	2	c.137delG	p.R46fs			0.957		0	0	0	0	VUS	1	0	0	NA	NA	NA	NA	NA	0	NA	NA	0	1	0	NA	NA	NA	NA	NA	NA	0	0	0	0	NA	0	0
3_57237552_57237552_G_T	APPL1	3	57237552	57237552	G	T	splicing	NM_012096	3	c.213+1G>T	.			0.957		3	0	3	0	P	1	0	0	NA	NA	NA	NA	NA	0	NA	NA	0	1	0	NA	NA	NA	NA	NA	NA	0	1	0	0	NA	0	0
3_57238112_57238112_A_G	APPL1	3	57238112	57238112	A	G	nonsynonymous SNV	NM_012096	4	c.A281G	p.D94G,			0.957	0.291	1	0	1	0	VUS	0	0	0	NA	NA	NA	NA	NA	0	NA	NA	NA	1	0	0	0	1	NA	NA	NA	0	0	0	0	NA	0	0
3_57240495_57240495_C_T	APPL1	3	57240495	57240495	C	T	stopgain	NM_012096	5	c.C316T	p.Q106X			0.957		1	0	1	0	P	1	0	0	NA	NA	NA	NA	NA	0	NA	NA	0	1	0	NA	NA	NA	NA	NA	NA	0	1	0	0	NA	0	0
3_57240528_57240528_C_T	APPL1	3	57240528	57240528	C	T	stopgain	NM_012096	5	c.C349T	p.Q117X			0.957		2	0	2	0	P	1	0	0	NA	NA	NA	NA	NA	0	NA	NA	0	1	0	NA	NA	NA	NA	NA	NA	0	1	0	0	NA	0	0
3_57240540_57240541_AG_-	APPL1	3	57240540	57240541	AG	-	frameshift deletion	NM_012096	5	c.361_362del	p.R121fs			0.957		1	0	1	0	VUS	1	0	0	NA	NA	NA	NA	NA	0	NA	NA	0	1	0	NA	NA	NA	NA	NA	NA	0	0	0	0	NA	0	0
3_57242892_57242892_-_A	APPL1	3	57242892	57242892	-	A	frameshift insertion	NM_012096	7	c.453dupA	p.S151fs			0.957		5	0	5	0	Benign evidence	NA	NA	NA	NA	NA	NA	NA	NA	NA	NA	NA	NA	NA	NA	NA	NA	NA	NA	NA	NA	NA	NA	0	1	NA	0	0
3_57246210_57246210_-_ATGCAAGCTCAGGTAA	APPL1	3	57246210	57246210	-	ATGCAAGCTCAGGTAA	frameshift insertion	NM_012096	8	c.609_610insATGCAAGCTCAGGTAA	p.Y203fs			0.944		1	0	1	0	VUS	1	0	0	NA	NA	NA	NA	NA	0	NA	NA	0	1	0	NA	NA	NA	NA	NA	NA	0	0	0	0	NA	0	0
3_57246222_57246222_G_-	APPL1	3	57246222	57246222	G	-	frameshift deletion	NM_012096	8	c.621delG	p.Q207fs			0.944		1	0	1	0	VUS	1	0	0	NA	NA	NA	NA	NA	0	NA	NA	0	1	0	NA	NA	NA	NA	NA	NA	0	0	0	0	NA	0	0
3_57247473_57247473_C_T	APPL1	3	57247473	57247473	C	T	stopgain	NM_012096	9	c.C700T	p.Q234X			0.944		1	0	1	0	P	1	0	0	NA	NA	NA	NA	NA	0	NA	NA	0	1	0	NA	NA	NA	NA	NA	NA	0	1	0	0	NA	0	0
3_57248192_57248192_G_T	APPL1	3	57248192	57248192	G	T	splicing	NM_012096	10	c.705-1G>T	.			0.944		1	0	1	0	P	1	0	0	NA	NA	NA	NA	NA	0	NA	NA	0	1	0	NA	NA	NA	NA	NA	NA	0	1	0	0	NA	0	0
3_57248301_57248301_-_AA	APPL1	3	57248301	57248301	-	AA	frameshift insertion	NM_012096	10	c.813_814insAA	p.F271fs			0.944		2	0	2	0	VUS	1	0	0	NA	NA	NA	NA	NA	0	NA	NA	0	1	0	NA	NA	NA	NA	NA	NA	0	0	0	0	NA	0	0
3_57248304_57248310_TGTTAAT_-	APPL1	3	57248304	57248310	TGTTAAT	-	frameshift deletion	NM_012096	10	c.816_822del	p.P272fs			0.944		2	0	2	0	VUS	1	0	0	NA	NA	NA	NA	NA	0	NA	NA	0	1	0	NA	NA	NA	NA	NA	NA	0	0	0	0	NA	0	0
3_57248323_57248323_C_T	APPL1	3	57248323	57248323	C	T	stopgain	NM_012096	10	c.C835T	p.R279X			0.944		7	0	7	0	Benign evidence	NA	NA	NA	NA	NA	NA	NA	NA	NA	NA	NA	NA	NA	NA	NA	NA	NA	NA	NA	NA	NA	NA	0	1	NA	0	0
3_57249511_57249511_C_T	APPL1	3	57249511	57249511	C	T	stopgain	NM_012096	11	c.C1015T	p.R339X			0.944		1	0	1	0	P	1	0	0	NA	NA	NA	NA	NA	0	NA	NA	0	1	0	NA	NA	NA	NA	NA	NA	0	1	0	0	NA	0	0
3_57252313_57252313_T_C	APPL1	3	57252313	57252313	T	C	splicing	NM_012096	12	c.1095+2T>C	.			0.944		2	0	2	0	P	1	0	0	NA	NA	NA	NA	NA	0	NA	NA	0	1	0	NA	NA	NA	NA	NA	NA	0	1	0	0	NA	0	0
3_57257268_57257268_C_T	APPL1	3	57257268	57257268	C	T	stopgain	NM_012096	15	c.C1270T	p.R424X			0.944		3	0	3	0	P	1	0	0	NA	NA	NA	NA	NA	0	NA	NA	0	1	0	NA	NA	NA	NA	NA	NA	0	1	0	0	NA	0	0
3_57257384_57257384_T_-	APPL1	3	57257384	57257384	T	-	frameshift deletion	NM_012096	15	c.1386delT	p.C462fs			0.944		1	0	1	0	VUS	1	0	0	NA	NA	NA	NA	NA	0	NA	NA	0	1	0	NA	NA	NA	NA	NA	NA	0	0	0	0	NA	0	0
3_57259874_57259874_C_T	APPL1	3	57259874	57259874	C	T	stopgain	NM_012096	17	c.C1513T	p.R505X			0.944		9	1	8	0	Benign evidence	NA	NA	NA	NA	NA	NA	NA	NA	NA	NA	NA	NA	NA	NA	NA	NA	NA	NA	NA	NA	NA	NA	0	1	NA	0	0
3_57260016_57260020_TAAAG_-	APPL1	3	57260016	57260020	TAAAG	-	frameshift deletion	NM_012096	17	c.1655_1658del	p.L552fs			0.944		3	0	3	0	VUS	1	0	0	NA	NA	NA	NA	NA	0	NA	NA	0	1	0	NA	NA	NA	NA	NA	NA	0	0	0	0	NA	0	0
3_57260626_57260626_A_G	APPL1	3	57260626	57260626	A	G	splicing	NM_012096	19	c.1696-2A>G	.			0.944		6	0	6	0	Benign evidence	NA	NA	NA	NA	NA	NA	NA	NA	NA	NA	NA	NA	NA	NA	NA	NA	NA	NA	NA	NA	NA	NA	0	1	NA	0	0
3_57260678_57260678_C_-	APPL1	3	57260678	57260678	C	-	frameshift deletion	NM_012096	19	c.1746delC	p.R582fs			0.944		1	0	1	0	VUS	1	0	0	NA	NA	NA	NA	NA	0	NA	NA	0	1	0	NA	NA	NA	NA	NA	NA	0	0	0	0	NA	0	0
3_57260764_57260764_-_G	APPL1	3	57260764	57260764	-	G	frameshift insertion	NM_012096	19	c.1833dupG	p.E611fs			0.944		1	0	1	0	VUS	1	0	0	NA	NA	NA	NA	NA	0	NA	NA	0	1	0	NA	NA	NA	NA	NA	NA	0	0	0	0	NA	0	0
3_57267748_57267749_GA_-	APPL1	3	57267748	57267749	GA	-	frameshift deletion	NM_012096	20	c.1849_1850del	p.D617fs			0.944		1	0	1	0	VUS	1	0	0	NA	NA	NA	NA	NA	0	NA	NA	0	1	0	NA	NA	NA	NA	NA	NA	0	0	0	0	NA	0	0
3_57267769_57267769_C_T	APPL1	3	57267769	57267769	C	T	stopgain	NM_012096	20	c.C1870T	p.Q624X			0.944		1	0	1	0	P	1	0	0	NA	NA	NA	NA	NA	0	NA	NA	0	1	0	NA	NA	NA	NA	NA	NA	0	1	0	0	NA	0	0
3_57268396_57268396_A_-	APPL1	3	57268396	57268396	A	-	splicing	NM_012096	21	c.1894-2A>-	.			0.944		1	0	1	0	VUS	1	0	0	NA	NA	NA	NA	NA	0	NA	NA	0	1	0	NA	NA	NA	NA	NA	NA	0	0	0	0	NA	0	0
3_57268416_57268419_AAAC_-	APPL1	3	57268416	57268419	AAAC	-	frameshift deletion	NM_012096	21	c.1912_1915del	p.K638fs			0.944		1	0	1	0	VUS	1	0	0	NA	NA	NA	NA	NA	0	NA	NA	0	1	0	NA	NA	NA	NA	NA	NA	0	0	0	0	NA	0	0
3_57268430_57268433_AGAG_-	APPL1	3	57268430	57268433	AGAG	-	frameshift deletion	NM_012096	21	c.1926_1929del	p.I642fs			0.944		257	18	239	2	Benign evidence	NA	NA	NA	NA	NA	NA	NA	NA	NA	NA	NA	NA	NA	NA	NA	NA	NA	NA	NA	NA	NA	NA	1	1	NA	1	0
3_57268442_57268443_AG_-	APPL1	3	57268442	57268443	AG	-	frameshift deletion	NM_012096	21	c.1938_1939del	p.K646fs			0.944		2	1	1	0	VUS	1	0	0	NA	NA	NA	NA	NA	0	NA	NA	0	1	0	NA	NA	NA	NA	NA	NA	0	0	0	0	NA	0	0
3_57268448_57268448_G_-	APPL1	3	57268448	57268448	G	-	frameshift deletion	NM_012096	21	c.1944delG	p.K648fs			0.944		1	0	1	0	VUS	1	0	0	NA	NA	NA	NA	NA	0	NA	NA	0	1	0	NA	NA	NA	NA	NA	NA	0	0	0	0	NA	0	0
3_57269669_57269669_G_-	APPL1	3	57269669	57269669	G	-	frameshift deletion	NM_012096	22	c.2112delG	p.K704fs			0.944		2	1	1	0	VUS	1	0	0	NA	NA	NA	NA	NA	0	NA	NA	0	1	0	NA	NA	NA	NA	NA	NA	0	0	0	0	NA	0	0
4_6277449_6277449_A_T	WFS1	4	6277449	6277449	A	T	splicing	.	.	.	.			0.902		1	1	0	0	VUS	0	1	0	NA	NA	NA	NA	NA	0	NA	NA	0	1	0	NA	NA	NA	NA	NA	NA	0	0	0	0	NA	0	0
4_6277531_6277531_C_T	WFS1	4	6277531	6277531	C	T	stopgain	NM_006005	2	c.C76T	p.R26X			0.902		1	0	1	0	VUS	0	1	0	NA	NA	NA	NA	NA	0	NA	NA	0	1	0	NA	NA	NA	NA	NA	NA	0	0	0	0	NA	0	0
4_6277579_6277579_C_T	WFS1	4	6277579	6277579	C	T	stopgain	NM_006005	2	c.C124T	p.R42X	rs71530923	187111	0.902		15	0	15	0	Benign evidence	NA	NA	NA	NA	NA	NA	NA	NA	NA	NA	NA	NA	NA	NA	NA	NA	NA	NA	NA	NA	NA	NA	1	1	NA	0	0
4_6287177_6287177_T_C	WFS1	4	6287177	6287177	T	C	splicing	NM_006005	3	c.315+2T>C	.			0.902		1	0	1	0	LP	0	1	0	NA	NA	NA	NA	NA	0	NA	NA	0	1	0	NA	NA	NA	NA	NA	NA	0	1	0	0	NA	0	0
4_6289047_6289047_G_A	WFS1	4	6289047	6289047	G	A	nonsynonymous SNV	NM_006005	4	c.G376A	p.A126T,	rs145639028	359629	0.902	0.872	4	0	4	0	Benign evidence	NA	NA	NA	NA	NA	NA	NA	NA	NA	NA	NA	NA	NA	NA	NA	NA	NA	NA	NA	NA	NA	NA	0	1	NA	0	0
4_6289078_6289078_-_GGGCCGTCGCGAGGCT	WFS1	4	6289078	6289078	-	GGGCCGTCGCGAGGCT	frameshift insertion	NM_006005	4	c.407_408insGGGCCGTCGCGAGGCT	p.Q136fs		19558	0.902		17	2	15	0	Benign evidence	NA	NA	NA	NA	NA	NA	NA	NA	NA	NA	NA	NA	NA	NA	NA	NA	NA	NA	NA	NA	NA	NA	0	1	NA	0	0
4_6289109_6289109_C_-	WFS1	4	6289109	6289109	C	-	frameshift deletion	NM_006005	4	c.438delC	p.R146fs			0.902		1	0	1	0	VUS	0	1	0	NA	NA	NA	NA	NA	0	NA	NA	0	1	0	NA	NA	NA	NA	NA	NA	0	0	0	0	NA	0	0
4_6291222_6291222_G_-	WFS1	4	6291222	6291222	G	-	frameshift deletion	NM_006005	5	c.486delG	p.E162fs			0.902		1	0	1	0	VUS	0	1	0	NA	NA	NA	NA	NA	0	NA	NA	0	1	0	NA	NA	NA	NA	NA	NA	0	0	0	0	NA	0	0
4_6291229_6291229_C_T	WFS1	4	6291229	6291229	C	T	stopgain	NM_006005	5	c.C493T	p.Q165X			0.902		1	0	1	0	VUS	0	1	0	NA	NA	NA	NA	NA	0	NA	NA	0	1	0	NA	NA	NA	NA	NA	NA	0	0	0	0	NA	0	0
4_6291263_6291263_T_-	WFS1	4	6291263	6291263	T	-	frameshift deletion	NM_006005	5	c.527delT	p.V176fs			0.902		0	0	0	0	VUS	0	1	0	NA	NA	NA	NA	NA	0	NA	NA	0	1	0	NA	NA	NA	NA	NA	NA	0	0	0	0	NA	0	0
4_6295067_6295068_TT_-	WFS1	4	6295067	6295068	TT	-	frameshift deletion	NM_006005	7	c.739_740del	p.F247fs			0.902		1	0	1	0	VUS	0	1	0	NA	NA	NA	NA	NA	0	NA	NA	0	1	0	NA	NA	NA	NA	NA	NA	0	0	0	0	NA	0	0
4_6295145_6295145_G_T	WFS1	4	6295145	6295145	G	T	stopgain	NM_006005	7	c.G817T	p.E273X		906386	0.902		34	4	30	0	Benign evidence	NA	NA	NA	NA	NA	NA	NA	NA	NA	NA	NA	NA	NA	NA	NA	NA	NA	NA	NA	NA	NA	NA	0	1	NA	0	0
4_6300656_6300656_G_A	WFS1	4	6300656	6300656	G	A	splicing	NM_006005	8	c.862-1G>A	.			0.902		1	0	1	0	LP	0	1	0	NA	NA	NA	NA	NA	0	NA	NA	0	1	0	NA	NA	NA	NA	NA	NA	0	1	0	0	NA	0	0
4_6300656_6300656_G_C	WFS1	4	6300656	6300656	G	C	splicing	NM_006005	8	c.862-1G>C	.			0.902		1	0	1	0	LP	0	1	0	NA	NA	NA	NA	NA	0	NA	NA	0	1	0	NA	NA	NA	NA	NA	NA	0	1	0	0	NA	0	0
4_6300668_6300668_C_-	WFS1	4	6300668	6300668	C	-	frameshift deletion	NM_006005	8	c.873delC	p.Y291fs			0.902		3	0	3	0	VUS	0	1	0	NA	NA	NA	NA	NA	0	NA	NA	0	1	0	NA	NA	NA	NA	NA	NA	0	0	0	0	NA	0	0
4_6300701_6300701_C_A	WFS1	4	6300701	6300701	C	A	stopgain	NM_006005	8	c.C906A	p.Y302X			0.902	0.176	1	0	1	0	VUS	0	1	0	NA	NA	NA	NA	NA	0	NA	NA	0	1	0	NA	NA	NA	NA	NA	NA	0	0	0	0	NA	0	0
4_6300702_6300702_-_TGAT	WFS1	4	6300702	6300702	-	TGAT	frameshift insertion	NM_006005	8	c.907_908insTGAT	p.L303fs		211040	0.902		5	0	5	0	Benign evidence	NA	NA	NA	NA	NA	NA	NA	NA	NA	NA	NA	NA	NA	NA	NA	NA	NA	NA	NA	NA	NA	NA	0	1	NA	0	0
4_6300778_6300788_TCTTCTTCTTC_-	WFS1	4	6300778	6300788	TCTTCTTCTTC	-	frameshift deletion	NM_006005	8	c.983_993del	p.I328fs			0.902		0	0	0	0	VUS	0	1	0	NA	NA	NA	NA	NA	0	NA	NA	0	1	0	NA	NA	NA	NA	NA	NA	0	0	0	0	NA	0	0
4_6300822_6300822_T_-	WFS1	4	6300822	6300822	T	-	frameshift deletion	NM_006005	8	c.1027delT	p.F343fs			0.902		0	0	0	0	Benign evidence	NA	NA	NA	NA	NA	NA	NA	NA	NA	NA	NA	NA	NA	NA	NA	NA	NA	NA	NA	NA	NA	NA	0	1	NA	0	0
4_6300826_6300827_TC_-	WFS1	4	6300826	6300827	TC	-	frameshift deletion	NM_006005	8	c.1031_1032del	p.F344fs			0.902		2	0	2	0	VUS	0	1	0	NA	NA	NA	NA	NA	0	NA	NA	0	1	0	NA	NA	NA	NA	NA	NA	0	0	0	0	NA	0	0
4_6300854_6300856_CTT_-	WFS1	4	6300854	6300856	CTT	-	nonframeshift deletion	NM_006005	8	c.1059_1061del	p.353_354del		229188	0.902		9	2	7	0	Benign evidence	NA	NA	NA	NA	NA	NA	NA	NA	NA	NA	NA	NA	NA	NA	NA	NA	NA	NA	NA	NA	NA	NA	0	1	NA	0	0
4_6300877_6300877_C_T	WFS1	4	6300877	6300877	C	T	nonsynonymous SNV	NM_006005	8	c.C1082T	p.T361I,		421491	0.902	0.181	1	0	1	0	Benign evidence	NA	NA	NA	NA	NA	NA	NA	NA	NA	NA	NA	NA	NA	NA	NA	NA	NA	NA	NA	NA	NA	NA	0	1	NA	0	0
4_6300891_6300891_C_T	WFS1	4	6300891	6300891	C	T	stopgain	NM_006005	8	c.C1096T	p.Q366X			0.902		2	1	1	0	LP	0	1	0	NA	NA	NA	NA	NA	0	NA	NA	0	1	0	NA	NA	NA	NA	NA	NA	0	1	0	0	NA	0	0
4_6300969_6300969_C_T	WFS1	4	6300969	6300969	C	T	stopgain	NM_006005	8	c.C1174T	p.Q392X		611616	0.902		1	0	1	0	LP	0	1	0	0	1	NA	NA	NA	0	NA	NA	0	1	0	NA	NA	NA	NA	NA	NA	0	1	0	0	NA	0	0
4_6301002_6301002_G_T	WFS1	4	6301002	6301002	G	T	stopgain	NM_006005	8	c.G1207T	p.E403X			0.902		1	0	1	0	LP	0	1	0	NA	NA	NA	NA	NA	0	NA	NA	0	1	0	NA	NA	NA	NA	NA	NA	0	1	0	0	NA	0	0
4_6301023_6301026_CTCT_-	WFS1	4	6301023	6301026	CTCT	-	frameshift deletion	NM_006005	8	c.1228_1231del	p.L410fs		421492	0.902		9	0	9	0	Benign evidence	NA	NA	NA	NA	NA	NA	NA	NA	NA	NA	NA	NA	NA	NA	NA	NA	NA	NA	NA	NA	NA	NA	0	1	NA	0	0
4_6301026_6301029_TCTG_-	WFS1	4	6301026	6301029	TCTG	-	frameshift deletion	NM_006005	8	c.1231_1234del	p.S411fs			0.902		0	0	0	0	VUS	0	1	0	NA	NA	NA	NA	NA	0	NA	NA	0	1	0	NA	NA	NA	NA	NA	NA	0	0	0	0	NA	0	0
4_6301030_6301032_TCT_-	WFS1	4	6301030	6301032	TCT	-	nonframeshift deletion	NM_006005	8	c.1235_1237del	p.412_413del		207141	0.902		0	0	0	0	VUS	0	0	0	0	1	NA	NA	NA	0	NA	NA	0	1	1	NA	NA	NA	NA	NA	NA	0	0	0	0	NA	0	0
4_6301036_6301038_TCG_-	WFS1	4	6301036	6301038	TCG	-	nonframeshift deletion	NM_006005	8	c.1241_1243del	p.414_415del		211050			29	3	26	0	Benign evidence	NA	NA	NA	NA	NA	NA	NA	NA	NA	NA	NA	NA	NA	NA	NA	NA	NA	NA	NA	NA	NA	NA	0	1	NA	0	0
4_6301084_6301084_C_A	WFS1	4	6301084	6301084	C	A	stopgain	NM_006005	8	c.C1289A	p.S430X			0.902		11	0	11	0	Benign evidence	NA	NA	NA	NA	NA	NA	NA	NA	NA	NA	NA	NA	NA	NA	NA	NA	NA	NA	NA	NA	NA	NA	0	1	NA	0	0
4_6301110_6301110_T_C	WFS1	4	6301110	6301110	T	C	nonsynonymous SNV	NM_006005	8	c.T1315C	p.F439L,			0.902	0.701	2	0	2	0	VUS	0	0	0	NA	NA	NA	NA	NA	0	NA	NA	NA	1	0	0	0	1	NA	NA	NA	0	1	0	0	NA	0	0
4_6301111_6301111_T_G	WFS1	4	6301111	6301111	T	G	nonsynonymous SNV	NM_006005	8	c.T1316G	p.F439C,	rs141585847	211052	0.902	0.976	46	0	46	0	Benign evidence	NA	NA	NA	NA	NA	NA	NA	NA	NA	NA	NA	NA	NA	NA	NA	NA	NA	NA	NA	NA	NA	NA	1	1	NA	0	0
4_6301146_6301161_GCAGAGCCCTACACGC_-	WFS1	4	6301146	6301161	GCAGAGCCCTACACGC	-	frameshift deletion	NM_006005	8	c.1351_1366del	p.A451fs			0.902		0	0	0	0	VUS	0	1	0	NA	NA	NA	NA	NA	0	NA	NA	0	1	0	NA	NA	NA	NA	NA	NA	0	0	0	0	NA	0	0
4_6301152_6301152_C_-	WFS1	4	6301152	6301152	C	-	frameshift deletion	NM_006005	8	c.1357delC	p.P453fs			0.902		1	0	1	0	VUS	0	1	0	NA	NA	NA	NA	NA	0	NA	NA	0	1	0	NA	NA	NA	NA	NA	NA	0	0	0	0	NA	0	0
4_6301181_6301181_G_C	WFS1	4	6301181	6301181	G	C	nonsynonymous SNV	NM_006005	8	c.G1386C	p.E462D,			0.902	0.653	1	0	1	0	VUS	0	0	0	NA	NA	NA	NA	NA	0	NA	NA	NA	1	0	NA	NA	NA	NA	NA	NA	0	0	0	0	NA	0	0
4_6301228_6301228_G_-	WFS1	4	6301228	6301228	G	-	frameshift deletion	NM_006005	8	c.1433delG	p.W478fs			0.902		1	0	1	0	VUS	0	1	0	NA	NA	NA	NA	NA	0	NA	NA	0	1	0	NA	NA	NA	NA	NA	NA	0	0	0	0	NA	0	0
4_6301228_6301228_G_A	WFS1	4	6301228	6301228	G	A	stopgain	NM_006005	8	c.G1433A	p.W478X	rs377726402		0.902		18	1	17	0	Benign evidence	NA	NA	NA	NA	NA	NA	NA	NA	NA	NA	NA	NA	NA	NA	NA	NA	NA	NA	NA	NA	NA	NA	0	1	NA	0	0
4_6301283_6301283_G_-	WFS1	4	6301283	6301283	G	-	frameshift deletion	NM_006005	8	c.1488delG	p.L496fs			0.902		1	0	1	0	VUS	0	1	0	NA	NA	NA	NA	NA	0	NA	NA	0	1	0	NA	NA	NA	NA	NA	NA	0	0	0	0	NA	0	0
4_6301306_6301306_C_T	WFS1	4	6301306	6301306	C	T	nonsynonymous SNV	NM_006005	8	c.C1511T	p.P504L,	rs28937892	19551	0.902	0.831	8	1	7	0	Benign evidence	NA	NA	NA	NA	NA	NA	NA	NA	NA	NA	NA	NA	NA	NA	NA	NA	NA	NA	NA	NA	NA	NA	0	1	NA	0	0
4_6301306_6301306_C_G	WFS1	4	6301306	6301306	C	G	nonsynonymous SNV	NM_006005	8	c.C1511G	p.P504R,			0.902	0.889	2	0	2	0	VUS	0	0	0	NA	NA	NA	NA	NA	0	NA	NA	NA	1	0	0	0	1	NA	NA	NA	0	1	0	0	NA	0	0
4_6301317_6301318_TA_-	WFS1	4	6301317	6301318	TA	-	frameshift deletion	NM_006005	8	c.1522_1523del	p.Y508fs			0.902		1	0	1	0	VUS	0	1	0	NA	NA	NA	NA	NA	0	NA	NA	0	1	0	NA	NA	NA	NA	NA	NA	0	0	0	0	NA	0	0
4_6301343_6301343_C_-	WFS1	4	6301343	6301343	C	-	frameshift deletion	NM_006005	8	c.1548delC	p.F516fs			0.902		10	0	10	0	Benign evidence	NA	NA	NA	NA	NA	NA	NA	NA	NA	NA	NA	NA	NA	NA	NA	NA	NA	NA	NA	NA	NA	NA	0	1	NA	0	0
4_6301353_6301353_C_T	WFS1	4	6301353	6301353	C	T	stopgain	NM_006005	8	c.C1558T	p.Q520X			0.902		7	0	7	0	Benign evidence	NA	NA	NA	NA	NA	NA	NA	NA	NA	NA	NA	NA	NA	NA	NA	NA	NA	NA	NA	NA	NA	NA	0	1	NA	0	0
4_6301384_6301384_-_CCTT	WFS1	4	6301384	6301384	-	CCTT	frameshift insertion	NM_006005	8	c.1589_1590insCCTT	p.Y530fs			0.902		1	1	0	0	VUS	0	1	0	NA	NA	NA	NA	NA	0	NA	NA	0	1	0	NA	NA	NA	NA	NA	NA	0	0	0	0	NA	0	0
4_6301399_6301412_TGGTGTGCTTCATG_-	WFS1	4	6301399	6301412	TGGTGTGCTTCATG	-	frameshift deletion	NM_006005	8	c.1604_1617del	p.L535fs			0.902		3	0	3	0	VUS	0	1	0	NA	NA	NA	NA	NA	0	NA	NA	0	1	0	NA	NA	NA	NA	NA	NA	0	0	0	0	NA	0	0
4_6301405_6301405_G_A	WFS1	4	6301405	6301405	G	A	nonsynonymous SNV	NM_006005	8	c.G1610A	p.C537Y,	rs199910987	211057	0.902	0.939	1	0	1	0	Benign evidence	NA	NA	NA	NA	NA	NA	NA	NA	NA	NA	NA	NA	NA	NA	NA	NA	NA	NA	NA	NA	NA	NA	1	1	NA	0	0
4_6301415_6301416_GT_-	WFS1	4	6301415	6301416	GT	-	frameshift deletion	NM_006005	8	c.1620_1621del	p.W540fs			0.902		1	0	1	0	LP	0	1	0	NA	NA	NA	NA	NA	0	NA	NA	0	1	0	0	0	1	NA	NA	NA	0	0	0	0	NA	0	0
4_6301467_6301467_C_T	WFS1	4	6301467	6301467	C	T	nonsynonymous SNV	NM_006005	8	c.C1672T	p.R558C,	rs199946797	195995	0.902	0.816	63	8	55	0	Benign evidence	NA	NA	NA	NA	NA	NA	NA	NA	NA	NA	NA	NA	NA	NA	NA	NA	NA	NA	NA	NA	NA	NA	1	1	NA	0	0
4_6301468_6301468_G_A	WFS1	4	6301468	6301468	G	A	nonsynonymous SNV	NM_006005	8	c.G1673A	p.R558H,		414972	0.902	0.881	40	7	33	0	Benign evidence	NA	NA	NA	NA	NA	NA	NA	NA	NA	NA	NA	NA	NA	NA	NA	NA	NA	NA	NA	NA	NA	NA	0	1	NA	0	0
4_6301479_6301479_G_A	WFS1	4	6301479	6301479	G	A	nonsynonymous SNV	NM_006005	8	c.G1684A	p.G562S,			0.902	0.627	18	1	17	0	Benign evidence	NA	NA	NA	NA	NA	NA	NA	NA	NA	NA	NA	NA	NA	NA	NA	NA	NA	NA	NA	NA	NA	NA	0	1	NA	0	0
4_6301484_6301489_CTTCCT_-	WFS1	4	6301484	6301489	CTTCCT	-	nonframeshift deletion	NM_006005	8	c.1689_1694del	p.563_565del		207142			3	1	2	0	Benign evidence	NA	NA	NA	NA	NA	NA	NA	NA	NA	NA	NA	NA	NA	NA	NA	NA	NA	NA	NA	NA	NA	NA	0	1	NA	0	0
4_6301559_6301559_G_A	WFS1	4	6301559	6301559	G	A	stopgain	NM_006005	8	c.G1764A	p.W588X			0.902		1	0	1	0	LP	0	1	0	NA	NA	NA	NA	NA	0	NA	NA	0	1	0	NA	NA	NA	NA	NA	NA	0	1	0	0	NA	0	0
4_6301633_6301633_G_A	WFS1	4	6301633	6301633	G	A	stopgain	NM_006005	8	c.G1838A	p.W613X		299130	0.902		3	2	1	0	Benign evidence	NA	NA	NA	NA	NA	NA	NA	NA	NA	NA	NA	NA	NA	NA	NA	NA	NA	NA	NA	NA	NA	NA	0	1	NA	0	0
4_6301634_6301634_G_A	WFS1	4	6301634	6301634	G	A	stopgain	NM_006005	8	c.G1839A	p.W613X	rs143064649	299130	0.902		2	0	2	0	Benign evidence	NA	NA	NA	NA	NA	NA	NA	NA	NA	NA	NA	NA	NA	NA	NA	NA	NA	NA	NA	NA	NA	NA	0	1	NA	0	0
4_6301680_6301680_C_T	WFS1	4	6301680	6301680	C	T	nonsynonymous SNV	NM_006005	8	c.C1885T	p.R629W,	rs71530910		0.902	0.603	9	1	8	0	Benign evidence	NA	NA	NA	NA	NA	NA	NA	NA	NA	NA	NA	NA	NA	NA	NA	NA	NA	NA	NA	NA	NA	NA	0	1	NA	0	0
4_6301680_6301680_-_T	WFS1	4	6301680	6301680	-	T	frameshift insertion	NM_006005	8	c.1885_1886insT	p.R629fs			0.902	0.603	1	0	1	0	Benign evidence	NA	NA	NA	NA	NA	NA	NA	NA	NA	NA	NA	NA	NA	NA	NA	NA	NA	NA	NA	NA	NA	NA	0	1	NA	0	0
4_6301681_6301681_G_A	WFS1	4	6301681	6301681	G	A	nonsynonymous SNV	NM_006005	8	c.G1886A	p.R629Q,	rs146670741	54610	0.902	0.461	3	1	2	0	Benign evidence	NA	NA	NA	NA	NA	NA	NA	NA	NA	NA	NA	NA	NA	NA	NA	NA	NA	NA	NA	NA	NA	NA	0	1	NA	0	0
4_6301695_6301695_A_C	WFS1	4	6301695	6301695	A	C	nonsynonymous SNV	NM_006005	8	c.A1900C	p.K634Q,	rs140213376		0.902	0.803	2	0	2	0	VUS	0	0	0	NA	NA	NA	NA	NA	0	NA	NA	NA	1	0	0	0	1	NA	NA	NA	0	1	0	0	NA	0	0
4_6301726_6301733_TGCTGTTC_-	WFS1	4	6301726	6301733	TGCTGTTC	-	frameshift deletion	NM_006005	8	c.1931_1938del	p.V644fs	rs71524374		0.902		0	0	0	0	VUS	0	1	0	NA	NA	NA	NA	NA	0	NA	NA	0	1	0	NA	NA	NA	NA	NA	NA	0	0	0	0	NA	0	0
4_6301736_6301736_C_A	WFS1	4	6301736	6301736	C	A	stopgain	NM_006005	8	c.C1941A	p.C647X			0.902		1	1	0	0	LP	0	1	0	NA	NA	NA	NA	NA	0	NA	NA	0	1	0	NA	NA	NA	NA	NA	NA	0	1	0	0	NA	0	0
4_6301739_6301739_G_A	WFS1	4	6301739	6301739	G	A	stopgain	NM_006005	8	c.G1944A	p.W648X	rs104893879	19550	0.902		5	0	5	0	Benign evidence	NA	NA	NA	NA	NA	NA	NA	NA	NA	NA	NA	NA	NA	NA	NA	NA	NA	NA	NA	NA	NA	NA	0	1	NA	0	0
4_6301743_6301744_TA_-	WFS1	4	6301743	6301744	TA	-	frameshift deletion	NM_006005	8	c.1948_1949del	p.Y650fs		918251	0.902		3	0	3	0	P	0	1	0	1	0	NA	NA	NA	0	NA	NA	0	1	0	NA	NA	NA	NA	NA	NA	0	0	0	0	NA	0	0
4_6301756_6301756_C_G	WFS1	4	6301756	6301756	C	G	stopgain	NM_006005	8	c.C1961G	p.S654X			0.902		2	0	2	0	LP	0	1	0	NA	NA	NA	NA	NA	0	NA	NA	0	1	0	NA	NA	NA	NA	NA	NA	0	1	0	0	NA	0	0
4_6301775_6301775_C_G	WFS1	4	6301775	6301775	C	G	stopgain	NM_006005	8	c.C1980G	p.Y660X			0.902		1	0	1	0	LP	0	1	0	NA	NA	NA	NA	NA	0	NA	NA	0	1	0	NA	NA	NA	NA	NA	NA	0	1	0	0	NA	0	0
4_6301794_6301794_C_T	WFS1	4	6301794	6301794	C	T	stopgain	NM_006005	8	c.C1999T	p.Q667X		590055	0.902		2	0	2	0	Benign evidence	NA	NA	NA	NA	NA	NA	NA	NA	NA	NA	NA	NA	NA	NA	NA	NA	NA	NA	NA	NA	NA	NA	0	1	NA	0	0
4_6301797_6301797_C_T	WFS1	4	6301797	6301797	C	T	stopgain	NM_006005	8	c.C2002T	p.Q668X			0.902		1	0	1	0	Benign evidence	NA	NA	NA	NA	NA	NA	NA	NA	NA	NA	NA	NA	NA	NA	NA	NA	NA	NA	NA	NA	NA	NA	0	1	NA	0	0
4_6301802_6301802_T_G	WFS1	4	6301802	6301802	T	G	stopgain	NM_006005	8	c.T2007G	p.Y669X		790480	0.902		1	0	1	0	Benign evidence	NA	NA	NA	NA	NA	NA	NA	NA	NA	NA	NA	NA	NA	NA	NA	NA	NA	NA	NA	NA	NA	NA	0	1	NA	0	0
4_6301815_6301815_G_C	WFS1	4	6301815	6301815	G	C	nonsynonymous SNV	NM_006005	8	c.G2020C	p.G674R,		211069	0.902	0.944	2	0	2	0	Benign evidence	NA	NA	NA	NA	NA	NA	NA	NA	NA	NA	NA	NA	NA	NA	NA	NA	NA	NA	NA	NA	NA	NA	1	1	NA	0	0
4_6301815_6301815_G_A	WFS1	4	6301815	6301815	G	A	nonsynonymous SNV	NM_006005	8	c.G2020A	p.G674R,	rs200672755	211069	0.902	0.95	157	10	147	0	Benign evidence	NA	NA	NA	NA	NA	NA	NA	NA	NA	NA	NA	NA	NA	NA	NA	NA	NA	NA	NA	NA	NA	NA	1	1	NA	0	0
4_6301828_6301828_G_A	WFS1	4	6301828	6301828	G	A	stopgain	NM_006005	8	c.G2033A	p.W678X			0.902		5	0	5	0	Benign evidence	NA	NA	NA	NA	NA	NA	NA	NA	NA	NA	NA	NA	NA	NA	NA	NA	NA	NA	NA	NA	NA	NA	0	1	NA	0	0
4_6301846_6301846_C_G	WFS1	4	6301846	6301846	C	G	nonsynonymous SNV	NM_006005	8	c.C2051G	p.A684G,		918899	0.902	0.877	6	1	5	0	Benign evidence	NA	NA	NA	NA	NA	NA	NA	NA	NA	NA	NA	NA	NA	NA	NA	NA	NA	NA	NA	NA	NA	NA	0	1	NA	0	0
4_6301856_6301856_G_T	WFS1	4	6301856	6301856	G	T	nonsynonymous SNV	NM_006005	8	c.G2061T	p.Q687H,			0.902	0.967	2	1	1	0	VUS	0	0	0	0	1	NA	NA	NA	0	NA	NA	NA	1	0	NA	NA	NA	NA	NA	NA	0	1	0	0	NA	0	0
4_6301856_6301856_G_C	WFS1	4	6301856	6301856	G	C	nonsynonymous SNV	NM_006005	8	c.G2061C	p.Q687H,		414975	0.902	0.966	2	0	2	0	Benign evidence	NA	NA	NA	NA	NA	NA	NA	NA	NA	NA	NA	NA	NA	NA	NA	NA	NA	NA	NA	NA	NA	NA	0	1	NA	0	0
4_6301869_6301869_C_T	WFS1	4	6301869	6301869	C	T	nonsynonymous SNV	NM_006005	8	c.C2074T	p.H692Y,		421493	0.902	0.886	2	0	2	0	VUS	0	0	0	0	1	NA	NA	NA	0	NA	NA	NA	1	0	NA	NA	NA	NA	NA	NA	0	1	0	0	NA	0	0
4_6301875_6301875_G_T	WFS1	4	6301875	6301875	G	T	stopgain	NM_006005	8	c.G2080T	p.E694X			0.902		7	0	7	0	Benign evidence	NA	NA	NA	NA	NA	NA	NA	NA	NA	NA	NA	NA	NA	NA	NA	NA	NA	NA	NA	NA	NA	NA	0	1	NA	0	0
4_6301894_6301894_G_A	WFS1	4	6301894	6301894	G	A	stopgain	NM_006005	8	c.G2099A	p.W700X	rs372114182		0.902		15	1	14	0	Benign evidence	NA	NA	NA	NA	NA	NA	NA	NA	NA	NA	NA	NA	NA	NA	NA	NA	NA	NA	NA	NA	NA	NA	0	1	NA	0	0
4_6301941_6301941_G_A	WFS1	4	6301941	6301941	G	A	nonsynonymous SNV	NM_006005	8	c.G2146A	p.A716T,	rs28937893	19559	0.902	0.801	2	0	2	0	VUS	0	0	0	0	1	NA	NA	NA	0	NA	NA	NA	1	0	NA	NA	NA	NA	NA	NA	0	1	0	0	NA	0	0
4_6301944_6301944_G_A	WFS1	4	6301944	6301944	G	A	nonsynonymous SNV	NM_006005	8	c.G2149A	p.E717K,	rs71532863	443628	0.902	0.817	11	1	10	0	Benign evidence	NA	NA	NA	NA	NA	NA	NA	NA	NA	NA	NA	NA	NA	NA	NA	NA	NA	NA	NA	NA	NA	NA	0	1	NA	0	0
4_6301966_6301966_C_T	WFS1	4	6301966	6301966	C	T	nonsynonymous SNV	NM_006005	8	c.C2171T	p.P724L,	rs28937890	19548	0.902	0.948	7	1	6	0	Benign evidence	NA	NA	NA	NA	NA	NA	NA	NA	NA	NA	NA	NA	NA	NA	NA	NA	NA	NA	NA	NA	NA	NA	0	1	NA	0	0
4_6301966_6301966_C_G	WFS1	4	6301966	6301966	C	G	nonsynonymous SNV	NM_006005	8	c.C2171G	p.P724R,			0.902	0.955	2	1	1	0	LP	0	0	0	NA	NA	NA	NA	NA	0	NA	NA	NA	1	0	1	0	0	NA	NA	NA	0	1	0	0	NA	0	0
4_6301989_6301989_C_A	WFS1	4	6301989	6301989	C	A	nonsynonymous SNV	NM_006005	8	c.C2194A	p.R732S,			0.902	0.818	1	0	1	0	VUS	0	0	0	NA	NA	NA	NA	NA	0	NA	NA	NA	1	0	0	0	1	NA	NA	NA	0	1	0	0	NA	0	0
4_6301990_6301990_G_A	WFS1	4	6301990	6301990	G	A	nonsynonymous SNV	NM_006005	8	c.G2195A	p.R732H,	rs149013740	211075	0.902	0.971	48	6	42	0	Benign evidence	NA	NA	NA	NA	NA	NA	NA	NA	NA	NA	NA	NA	NA	NA	NA	NA	NA	NA	NA	NA	NA	NA	1	1	NA	0	0
4_6301990_6301990_G_T	WFS1	4	6301990	6301990	G	T	nonsynonymous SNV	NM_006005	8	c.G2195T	p.R732L,			0.902	0.988	1	0	1	0	VUS	0	0	0	NA	NA	NA	NA	NA	0	NA	NA	NA	1	0	0	0	1	NA	NA	NA	0	1	0	0	NA	0	0
4_6302029_6302029_-_C	WFS1	4	6302029	6302029	-	C	frameshift insertion	NM_006005	8	c.2235dupC	p.G745fs			0.902		1	0	1	0	VUS	0	1	0	NA	NA	NA	NA	NA	0	NA	NA	0	1	0	NA	NA	NA	NA	NA	NA	0	0	0	0	NA	0	0
4_6302049_6302049_G_T	WFS1	4	6302049	6302049	G	T	stopgain	NM_006005	8	c.G2254T	p.E752X	rs201239579	211078	0.902		26	3	23	0	Benign evidence	NA	NA	NA	NA	NA	NA	NA	NA	NA	NA	NA	NA	NA	NA	NA	NA	NA	NA	NA	NA	NA	NA	0	1	NA	0	0
4_6302055_6302056_CT_-	WFS1	4	6302055	6302056	CT	-	frameshift deletion	NM_006005	8	c.2260_2261del	p.L754fs			0.902		1	0	1	0	VUS	0	1	0	NA	NA	NA	NA	NA	0	NA	NA	0	1	0	NA	NA	NA	NA	NA	NA	0	0	0	0	NA	0	0
4_6302175_6302175_G_T	WFS1	4	6302175	6302175	G	T	stopgain	NM_006005	8	c.G2380T	p.E794X			0.902		1	0	1	0	VUS	0	0	1	NA	NA	NA	NA	NA	0	NA	NA	0	1	0	NA	NA	NA	NA	NA	NA	0	1	0	0	NA	0	0
4_6302265_6302265_G_T	WFS1	4	6302265	6302265	G	T	stopgain	NM_006005	8	c.G2470T	p.E824X			0.902		1	0	1	0	VUS	0	0	1	NA	NA	NA	NA	NA	0	NA	NA	0	1	0	NA	NA	NA	NA	NA	NA	0	1	0	0	NA	0	0
4_6302280_6302280_C_G	WFS1	4	6302280	6302280	C	G	nonsynonymous SNV	NM_006005	8	c.C2485G	p.L829V,			0.902	0.773	2	1	1	0	VUS	0	0	0	NA	NA	NA	NA	NA	0	NA	NA	NA	1	0	0	0	1	NA	NA	NA	0	1	0	0	NA	0	0
4_6302346_6302346_-_TG	WFS1	4	6302346	6302346	-	TG	frameshift insertion	NM_006005	8	c.2551_2552insTG	p.M851fs			0.902		3	1	2	0	VUS	0	0	1	NA	NA	NA	NA	NA	0	NA	NA	0	1	0	NA	NA	NA	NA	NA	NA	0	0	0	0	NA	0	0
4_6302352_6302352_C_T	WFS1	4	6302352	6302352	C	T	stopgain	NM_006005	8	c.C2557T	p.Q853X			0.902		1	0	1	0	VUS	0	0	1	NA	NA	NA	NA	NA	0	NA	NA	0	1	0	NA	NA	NA	NA	NA	NA	0	0	0	0	NA	0	0
4_6302394_6302410_TGGCGCAGCACCGTGCA_-	WFS1	4	6302394	6302410	TGGCGCAGCACCGTGCA	-	frameshift deletion	NM_006005	8	c.2599_2615del	p.W867fs			0.902		0	0	0	0	VUS	0	0	1	NA	NA	NA	NA	NA	0	NA	NA	0	1	0	0	0	1	NA	NA	NA	0	0	0	0	NA	0	0
4_6302397_6302397_C_G	WFS1	4	6302397	6302397	C	G	nonsynonymous SNV	NM_006005	8	c.C2602G	p.R868G,			0.902	0.858	2	0	2	0	VUS	0	0	0	NA	NA	NA	NA	NA	0	NA	NA	NA	1	0	0	0	1	NA	NA	NA	0	1	0	0	NA	0	0
4_6302397_6302397_C_T	WFS1	4	6302397	6302397	C	T	nonsynonymous SNV	NM_006005	8	c.C2602T	p.R868C,	rs148611943		0.902	0.856	1	0	1	0	Benign evidence	NA	NA	NA	NA	NA	NA	NA	NA	NA	NA	NA	NA	NA	NA	NA	NA	NA	NA	NA	NA	NA	NA	0	1	NA	0	0
4_6302398_6302398_G_C	WFS1	4	6302398	6302398	G	C	nonsynonymous SNV	NM_006005	8	c.G2603C	p.R868P,		918901	0.902	0.877	3	0	3	0	Benign evidence	NA	NA	NA	NA	NA	NA	NA	NA	NA	NA	NA	NA	NA	NA	NA	NA	NA	NA	NA	NA	NA	NA	0	1	NA	0	0
4_6302398_6302398_G_A	WFS1	4	6302398	6302398	G	A	nonsynonymous SNV	NM_006005	8	c.G2603A	p.R868H,	rs56393026	211086	0.902	0.919	20	2	18	0	Benign evidence	NA	NA	NA	NA	NA	NA	NA	NA	NA	NA	NA	NA	NA	NA	NA	NA	NA	NA	NA	NA	NA	NA	0	1	NA	0	0
4_6302436_6302439_TTCT_-	WFS1	4	6302436	6302439	TTCT	-	frameshift deletion	NM_006005	8	c.2641_2644del	p.F881fs			0.902		1	0	1	0	VUS	0	0	1	NA	NA	NA	NA	NA	0	NA	NA	0	1	0	NA	NA	NA	NA	NA	NA	0	0	0	0	NA	0	0
4_6302437_6302438_TC_-	WFS1	4	6302437	6302438	TC	-	frameshift deletion	NM_006005	8	c.2642_2643del	p.F881fs		211087	0.902		3	1	2	0	Benign evidence	NA	NA	NA	NA	NA	NA	NA	NA	NA	NA	NA	NA	NA	NA	NA	NA	NA	NA	NA	NA	NA	NA	0	1	NA	0	0
4_6302441_6302444_TTTC_-	WFS1	4	6302441	6302444	TTTC	-	frameshift deletion	NM_006005	8	c.2646_2649del	p.F882fs		553651	0.902		134	8	126	0	Benign evidence	NA	NA	NA	NA	NA	NA	NA	NA	NA	NA	NA	NA	NA	NA	NA	NA	NA	NA	NA	NA	NA	NA	1	1	NA	0	0
4_6302449_6302449_C_T	WFS1	4	6302449	6302449	C	T	nonsynonymous SNV	NM_006005	8	c.C2654T	p.P885L,	rs372855769	428319	0.902	0.932	44	4	40	2	Benign evidence	NA	NA	NA	NA	NA	NA	NA	NA	NA	NA	NA	NA	NA	NA	NA	NA	NA	NA	NA	NA	NA	NA	1	1	NA	1	0
4_6302468_6302468_A_G	WFS1	4	6302468	6302468	A	G	stoploss	NM_006005	8	c.A2673G	p.X891W			0.902		1	0	1	0	VUS	0	0	0	NA	NA	NA	NA	NA	0	NA	NA	0	1	1	NA	NA	NA	NA	NA	NA	0	0	0	0	NA	0	0
6_116877312_116877312_C_T	RFX6	6	116877312	116877312	C	T	stopgain	NM_173560	1	c.C37T	p.Q13X			0.966		1	1	0	0	VUS	0	1	0	NA	NA	NA	NA	NA	0	NA	NA	0	1	0	NA	NA	NA	NA	NA	NA	0	0	0	0	NA	0	0
6_116877348_116877348_C_T	RFX6	6	116877348	116877348	C	T	stopgain	NM_173560	1	c.C73T	p.Q25X			0.966		1	1	0	0	Benign evidence	NA	NA	NA	NA	NA	NA	NA	NA	NA	NA	NA	NA	NA	NA	NA	NA	NA	NA	NA	NA	NA	NA	0	1	NA	0	0
6_116877366_116877366_C_T	RFX6	6	116877366	116877366	C	T	stopgain	NM_173560	1	c.C91T	p.Q31X			0.966		1	0	1	0	VUS	0	1	0	NA	NA	NA	NA	NA	0	NA	NA	0	1	0	NA	NA	NA	NA	NA	NA	0	0	0	0	NA	0	0
6_116877864_116877864_A_T	RFX6	6	116877864	116877864	A	T	stopgain	NM_173560	2	c.A292T	p.K98X			0.966		1	0	1	0	VUS	0	1	0	NA	NA	NA	NA	NA	0	NA	NA	0	1	0	NA	NA	NA	NA	NA	NA	0	0	0	0	NA	0	0
6_116880544_116880544_G_A	RFX6	6	116880544	116880544	G	A	stopgain	NM_173560	3	c.G381A	p.W127X			0.966		1	1	0	0	LP	0	1	0	NA	NA	NA	NA	NA	0	NA	NA	0	1	0	NA	NA	NA	NA	NA	NA	0	1	0	0	NA	0	0
6_116882403_116882403_C_T	RFX6	6	116882403	116882403	C	T	nonsynonymous SNV	NM_173560	4	c.C541T	p.R181W,		135604	0.966	0.858	2	1	1	0	VUS	0	0	0	0	1	NA	NA	NA	0	NA	NA	NA	1	0	0	0	1	NA	NA	NA	0	1	0	0	NA	0	0
6_116882404_116882404_G_A	RFX6	6	116882404	116882404	G	A	nonsynonymous SNV	NM_173560	4	c.G542A	p.R181Q,	rs267607013	15539	0.966	0.892	1	1	0	0	VUS	0	0	0	0	1	NA	NA	NA	0	NA	NA	NA	1	0	0	0	1	NA	NA	NA	0	1	0	0	NA	0	0
6_116916031_116916031_C_A	RFX6	6	116916031	116916031	C	A	stopgain	NM_173560	8	c.C804A	p.Y268X	rs79514672		0.966		2	0	2	0	LP	0	1	0	NA	NA	NA	NA	NA	0	NA	NA	0	1	0	NA	NA	NA	NA	NA	NA	0	1	0	0	NA	0	0
6_116916032_116916032_A_-	RFX6	6	116916032	116916032	A	-	frameshift deletion	NM_173560	8	c.805delA	p.K269fs			0.966		1	0	1	0	VUS	0	1	0	NA	NA	NA	NA	NA	0	NA	NA	0	1	0	NA	NA	NA	NA	NA	NA	0	0	0	0	NA	0	0
6_116916208_116916208_-_T	RFX6	6	116916208	116916208	-	T	frameshift insertion	NM_173560	9	c.867dupT	p.H289fs			0.966		1	0	1	0	VUS	0	1	0	NA	NA	NA	NA	NA	0	NA	NA	0	1	0	NA	NA	NA	NA	NA	NA	0	0	0	0	NA	0	0
6_116916214_116916214_T_A	RFX6	6	116916214	116916214	T	A	stopgain	NM_173560	9	c.T872A	p.L291X			0.966		1	0	1	0	LP	0	1	0	NA	NA	NA	NA	NA	0	NA	NA	0	1	0	NA	NA	NA	NA	NA	NA	0	1	0	0	NA	0	0
6_116916217_116916217_T_G	RFX6	6	116916217	116916217	T	G	stopgain	NM_173560	9	c.T875G	p.L292X			0.966		2	0	2	0	LP	0	1	0	NA	NA	NA	NA	NA	0	NA	NA	0	1	0	NA	NA	NA	NA	NA	NA	0	1	0	0	NA	0	0
6_116916234_116916234_-_TGCCT	RFX6	6	116916234	116916234	-	TGCCT	frameshift insertion	NM_173560	9	c.892_893insTGCCT	p.M298fs			0.966		2	0	2	0	VUS	0	1	0	NA	NA	NA	NA	NA	0	NA	NA	0	1	0	NA	NA	NA	NA	NA	NA	0	0	0	0	NA	0	0
6_116916251_116916251_-_G	RFX6	6	116916251	116916251	-	G	frameshift insertion	NM_173560	9	c.909_910insG	p.L303fs			0.966		2	0	2	0	VUS	0	1	0	NA	NA	NA	NA	NA	0	NA	NA	0	1	0	NA	NA	NA	NA	NA	NA	0	0	0	0	NA	0	0
6_116919142_116919142_T_G	RFX6	6	116919142	116919142	T	G	stopgain	NM_173560	11	c.T1028G	p.L343X			0.966		1	0	1	0	LP	0	1	0	NA	NA	NA	NA	NA	0	NA	NA	0	1	0	NA	NA	NA	NA	NA	NA	0	1	0	0	NA	0	0
6_116919165_116919165_A_T	RFX6	6	116919165	116919165	A	T	stopgain	NM_173560	11	c.A1051T	p.K351X			0.966		8	3	5	0	Benign evidence	NA	NA	NA	NA	NA	NA	NA	NA	NA	NA	NA	NA	NA	NA	NA	NA	NA	NA	NA	NA	NA	NA	0	1	NA	0	0
6_116919216_116919219_CTAA_-	RFX6	6	116919216	116919219	CTAA	-	frameshift deletion	NM_173560	11	c.1102_1105del	p.L368fs			0.966		3	0	3	0	VUS	0	1	0	NA	NA	NA	NA	NA	0	NA	NA	0	1	0	NA	NA	NA	NA	NA	NA	0	0	0	0	NA	0	0
6_116919243_116919243_C_T	RFX6	6	116919243	116919243	C	T	stopgain	NM_173560	11	c.C1129T	p.R377X			0.966		4	0	4	0	Benign evidence	NA	NA	NA	NA	NA	NA	NA	NA	NA	NA	NA	NA	NA	NA	NA	NA	NA	NA	NA	NA	NA	NA	0	1	NA	0	0
6_116922117_116922117_G_A	RFX6	6	116922117	116922117	G	A	stopgain	NM_173560	13	c.G1403A	p.W468X			0.966		3	1	2	0	LP	0	1	0	NA	NA	NA	NA	NA	0	NA	NA	0	1	0	NA	NA	NA	NA	NA	NA	0	1	0	0	NA	0	0
6_116923155_116923155_C_-	RFX6	6	116923155	116923155	C	-	frameshift deletion	NM_173560	14	c.1486delC	p.L496fs			0.966		1	0	1	0	VUS	0	1	0	NA	NA	NA	NA	NA	0	NA	NA	0	1	0	NA	NA	NA	NA	NA	NA	0	0	0	0	NA	0	0
6_116925452_116925452_G_A	RFX6	6	116925452	116925452	G	A	splicing	NM_173560	16	c.1679-1G>A	.			0.966		1	1	0	0	LP	0	1	0	NA	NA	NA	NA	NA	0	NA	NA	0	1	0	NA	NA	NA	NA	NA	NA	0	1	0	0	NA	0	0
6_116925498_116925498_T_-	RFX6	6	116925498	116925498	T	-	frameshift deletion	NM_173560	16	c.1724delT	p.L575fs			0.966		3	0	3	0	VUS	0	1	0	NA	NA	NA	NA	NA	0	NA	NA	0	1	0	NA	NA	NA	NA	NA	NA	0	0	0	0	NA	0	0
6_116925508_116925508_-_A	RFX6	6	116925508	116925508	-	A	frameshift insertion	NM_173560	16	c.1735dupA	p.R578fs			0.966		2	0	2	0	VUS	0	1	0	NA	NA	NA	NA	NA	0	NA	NA	0	1	0	NA	NA	NA	NA	NA	NA	0	0	0	0	NA	0	0
6_116927106_116927106_-_ATTAACCA	RFX6	6	116927106	116927106	-	ATTAACCA	frameshift insertion	NM_173560	17	c.1965_1966insATTAACCA	p.V655fs			0.966		1	0	1	0	VUS	0	1	0	NA	NA	NA	NA	NA	0	NA	NA	0	1	0	NA	NA	NA	NA	NA	NA	0	0	0	0	NA	0	0
6_116927461_116927462_AC_-	RFX6	6	116927461	116927462	AC	-	frameshift deletion	NM_173560	17	c.2320_2321del	p.T774fs			0.966		1	0	1	0	VUS	0	1	0	NA	NA	NA	NA	NA	0	NA	NA	0	1	0	NA	NA	NA	NA	NA	NA	0	0	0	0	NA	0	0
6_116927491_116927491_-_GAGCTGC	RFX6	6	116927491	116927491	-	GAGCTGC	frameshift insertion	NM_173560	17	c.2350_2351insGAGCTGC	p.G784fs			0.966		1	0	1	0	VUS	0	1	0	NA	NA	NA	NA	NA	0	NA	NA	0	1	0	NA	NA	NA	NA	NA	NA	0	0	0	0	NA	0	0
6_116928853_116928853_-_C	RFX6	6	116928853	116928853	-	C	frameshift insertion	NM_173560	18	c.2494dupC	p.L831fs			0.966		1	0	1	0	Benign evidence	NA	NA	NA	NA	NA	NA	NA	NA	NA	NA	NA	NA	NA	NA	NA	NA	NA	NA	NA	NA	NA	NA	0	1	NA	0	0
6_116931367_116931367_C_-	RFX6	6	116931367	116931367	C	-	frameshift deletion	NM_173560	19	c.2648delC	p.S883fs			0.966		6	0	6	0	VUS	0	0	1	NA	NA	NA	NA	NA	0	NA	NA	0	1	0	NA	NA	NA	NA	NA	NA	0	0	0	0	NA	0	0
6_116931455_116931456_TT_-	RFX6	6	116931455	116931456	TT	-	frameshift deletion	NM_173560	19	c.2736_2737del	p.S912fs			0.966		2	0	2	0	VUS	0	0	1	NA	NA	NA	NA	NA	0	NA	NA	0	1	0	NA	NA	NA	NA	NA	NA	0	0	0	0	NA	0	0
6_116931457_116931457_-_A	RFX6	6	116931457	116931457	-	A	frameshift insertion	NM_173560	19	c.2739dupA	p.L913fs			0.966		2	0	2	0	VUS	0	0	1	NA	NA	NA	NA	NA	0	NA	NA	0	1	0	NA	NA	NA	NA	NA	NA	0	0	0	0	NA	0	0
7_44145148_44145148_C_A	GCK	7	44145148	44145148	C	A	nonsynonymous SNV	NM_000162	10	c.G1386T	p.M462I,	rs193922285	44866	1	0.45	51	6	45	0	Benign evidence	NA	NA	NA	NA	NA	NA	NA	NA	NA	NA	NA	NA	NA	NA	NA	NA	NA	NA	NA	NA	NA	NA	1	0	NA	0	0
7_44145150_44145150_T_C	GCK	7	44145150	44145150	T	C	nonsynonymous SNV	NM_000162	10	c.A1384G	p.M462V,			1	0.548	1	0	1	0	VUS	0	0	0	NA	NA	NA	NA	NA	0	NA	NA	NA	1	0	0	0	0	NA	NA	NA	1	0	0	0	NA	0	0
7_44145170_44145170_A_T	GCK	7	44145170	44145170	A	T	nonsynonymous SNV	NM_000162	10	c.T1364A	p.V455E,			1	0.926	28	3	25	0	VUS	0	0	0	0	0	NA	NA	NA	0	0	NA	NA	0	0	0	0	1	NA	NA	NA	NA	1	0	0	NA	0	0
7_44145174_44145174_C_-	GCK	7	44145174	44145174	C	-	frameshift deletion	NM_000162	10	c.1360delG	p.A454fs		793215	1		1	1	0	0	VUS	0	0	1	0	1	NA	NA	NA	0	NA	NA	0	1	0	NA	NA	NA	NA	NA	NA	0	0	0	0	NA	0	0
7_44145176_44145176_G_A	GCK	7	44145176	44145176	G	A	nonsynonymous SNV	NM_000162	10	c.C1358T	p.S453L,	rs193922283	44864	1	0.821	1	0	1	0	VUS	0	0	0	0	1	NA	NA	NA	0	NA	NA	NA	1	0	NA	NA	NA	NA	NA	NA	1	1	0	0	NA	0	0
7_44145188_44145188_G_C	GCK	7	44145188	44145188	G	C	nonsynonymous SNV	NM_000162	10	c.C1346G	p.A449G,			1	0.896	3	0	3	0	VUS	0	0	0	NA	NA	NA	NA	NA	0	NA	NA	NA	1	0	0	0	1	NA	NA	NA	1	1	0	0	NA	0	0
7_44145188_44145188_G_A	GCK	7	44145188	44145188	G	A	nonsynonymous SNV	NM_000162	10	c.C1346T	p.A449V,			1	0.869	2	1	1	0	VUS	0	0	0	NA	NA	NA	NA	NA	0	NA	NA	NA	1	0	0	0	1	NA	NA	NA	1	1	0	0	NA	0	0
7_44145212_44145212_G_A	GCK	7	44145212	44145212	G	A	nonsynonymous SNV	NM_000162	10	c.C1322T	p.S441L,		428721	1	0.984	1	1	0	0	VUS	0	0	0	0	1	NA	NA	NA	0	NA	NA	NA	1	0	NA	NA	NA	NA	NA	NA	1	1	0	0	NA	0	0
7_44145542_44145542_C_G	GCK	7	44145542	44145542	C	G	nonsynonymous SNV	NM_000162	9	c.G1208C	p.R403P,			1	0.747	4	0	4	0	VUS	0	0	0	NA	NA	NA	NA	NA	0	NA	NA	NA	1	0	0	0	1	NA	NA	NA	1	1	0	0	NA	0	0
7_44145543_44145543_G_C	GCK	7	44145543	44145543	G	C	nonsynonymous SNV	NM_000162	9	c.C1207G	p.R403G,	rs193922271	44851	1	0.468	1	1	0	0	VUS	0	0	0	0	1	NA	NA	NA	0	NA	NA	NA	1	0	NA	NA	NA	NA	NA	NA	1	0	0	0	NA	0	0
7_44145543_44145543_G_T	GCK	7	44145543	44145543	G	T	nonsynonymous SNV	NM_000162	9	c.C1207A	p.R403S,			1	0.556	4	0	4	0	VUS	0	0	0	NA	NA	NA	NA	NA	0	NA	NA	NA	1	0	0	0	1	NA	NA	NA	1	0	0	0	NA	0	0
7_44145560_44145560_C_T	GCK	7	44145560	44145560	C	T	nonsynonymous SNV	NM_000162	9	c.G1190A	p.R397H,		982647	1	0.779	1	0	1	1	Benign evidence	NA	NA	NA	NA	NA	NA	NA	NA	NA	NA	NA	NA	NA	NA	NA	NA	NA	NA	NA	NA	NA	NA	0	0	NA	1	0
7_44145576_44145576_G_A	GCK	7	44145576	44145576	G	A	nonsynonymous SNV	NM_000162	9	c.C1174T	p.R392C,		576980	1	0.911	3	1	2	0	VUS	0	0	0	0	0	NA	NA	NA	0	NA	NA	NA	1	0	0	0	1	NA	NA	NA	1	1	0	0	NA	0	0
7_44146461_44146461_A_G	GCK	7	44146461	44146461	A	G	splicing	NM_000162	8	c.1019+2T>C	.			0.526		1	1	0	0	LP	0	1	0	NA	NA	NA	NA	NA	0	NA	NA	0	1	0	NA	NA	NA	NA	NA	NA	0	1	0	0	NA	0	0
7_44146463_44146463_C_A	GCK	7	44146463	44146463	C	A	nonsynonymous SNV	NM_000162	8	c.G1019T	p.S340I,		961069	0.526	0.792	1	1	0	0	VUS	0	0	0	0	0	NA	NA	NA	0	NA	NA	NA	1	0	0	0	1	NA	NA	NA	1	1	0	0	NA	0	0
7_44146572_44146572_G_A	GCK	7	44146572	44146572	G	A	nonsynonymous SNV	NM_000162	8	c.C910T	p.L304F,			0.526	0.789	1	1	0	0	VUS	0	0	0	0	0	NA	NA	NA	0	NA	NA	NA	1	0	0	0	1	NA	NA	NA	1	1	0	0	NA	0	0
7_44146619_44146619_C_G	GCK	7	44146619	44146619	C	G	splicing	NM_000162	8	c.864-1G>C	.			0.526		1	1	0	0	LP	0	1	0	NA	NA	NA	NA	NA	0	NA	NA	0	1	0	NA	NA	NA	NA	NA	NA	0	1	0	0	NA	0	0
7_44147732_44147732_C_T	GCK	7	44147732	44147732	C	T	nonsynonymous SNV	NM_000162	7	c.G781A	p.G261R,	rs104894008	31174	0.526	0.914	2	1	1	0	P	0	0	0	1	0	1	0	0	0	NA	NA	NA	1	0	NA	NA	NA	NA	NA	NA	1	1	0	0	0	0	0
7_44147765_44147765_G_A	GCK	7	44147765	44147765	G	A	nonsynonymous SNV	NM_000162	7	c.C748T	p.R250C,		380270	0.526	0.944	3	1	2	0	VUS	0	0	0	0	1	NA	NA	NA	0	NA	NA	NA	1	0	0	0	0	0	0	1	1	1	0	0	NA	0	0
7_44147810_44147810_T_A	GCK	7	44147810	44147810	T	A	nonsynonymous SNV	NM_000162	7	c.A703T	p.M235L,			0.526	0.877	1	1	0	0	VUS	0	0	0	NA	NA	NA	NA	NA	0	NA	NA	NA	1	0	0	0	1	NA	NA	NA	1	1	0	0	NA	0	0
7_44149778_44149778_C_T	GCK	7	44149778	44149778	C	T	nonsynonymous SNV	NM_000162	6	c.G661A	p.E221K,	rs193922317	44905	0.526	0.789	3	0	3	0	VUS	0	0	0	0	1	NA	NA	NA	0	NA	NA	NA	1	0	NA	NA	NA	0	0	0	1	1	0	0	NA	0	0
7_44149779_44149779_G_T	GCK	7	44149779	44149779	G	T	stopgain	NM_000162	6	c.C660A	p.C220X		491932	0.526		2	2	0	0	LP	0	0	0	0	0	NA	NA	NA	1	0	NA	0	1	0	NA	NA	NA	NA	NA	NA	0	1	0	0	NA	0	0
7_44149781_44149781_A_T	GCK	7	44149781	44149781	A	T	nonsynonymous SNV	NM_000162	6	c.T658A	p.C220S,			0.526	0.86	1	0	1	0	VUS	0	0	0	NA	NA	NA	NA	NA	0	NA	NA	NA	1	0	0	0	1	NA	NA	NA	1	1	0	0	NA	0	0
7_44149797_44149797_-_T	GCK	7	44149797	44149797	-	T	stopgain	NM_000162	6	c.641dupA	p.Y214_Y215delinsX			0.526		1	0	1	0	VUS	0	0	0	NA	NA	NA	NA	NA	0	NA	NA	0	1	0	NA	NA	NA	NA	NA	NA	0	0	0	0	NA	0	0
7_44149860_44149860_C_T	GCK	7	44149860	44149860	C	T	splicing	NM_000162	6	c.580-1G>A	.		444136	0.526		1	1	0	0	P	0	1	0	1	0	NA	NA	NA	0	NA	NA	0	1	0	NA	NA	NA	NA	NA	NA	0	1	0	0	NA	0	0
7_44149860_44149872_CTGCCAAGAAGCA_-	GCK	7	44149860	44149872	CTGCCAAGAAGCA	-	splicing	.	.	.	.			0.526		2	1	1	0	VUS	0	1	0	NA	NA	NA	NA	NA	0	NA	NA	0	1	0	NA	NA	NA	NA	NA	NA	0	0	0	0	NA	0	0
7_44149977_44149977_G_A	GCK	7	44149977	44149977	G	A	nonsynonymous SNV	NM_000162	5	c.C571T	p.R191W,		415104	0.526	0.936	8	5	3	0	P	0	0	0	1	0	NA	NA	NA	1	NA	NA	1	0	0	0	0	0	0	1	0	1	1	0	0	NA	0	0
7_44149986_44149986_C_T	GCK	7	44149986	44149986	C	T	nonsynonymous SNV	NM_000162	5	c.G562A	p.A188T,		793237	0.526	0.933	2	0	2	0	LP	0	0	0	1	0	0	0	1	0	NA	NA	NA	1	0	0	0	1	NA	NA	NA	1	1	0	0	0	0	0
7_44149992_44149992_G_A	GCK	7	44149992	44149992	G	A	stopgain	NM_000162	5	c.C556T	p.R186X	rs104894006	31172	0.526		5	5	0	0	P	0	0	0	1	0	NA	NA	NA	1	NA	NA	0	1	0	NA	NA	NA	0	0	1	0	0	0	0	NA	0	0
7_44150004_44150004_C_T	GCK	7	44150004	44150004	C	T	nonsynonymous SNV	NM_000162	5	c.G544A	p.V182M,		134590	0.526	0.937	2	2	0	0	P	0	0	0	1	0	1	0	0	1	NA	NA	NA	1	0	NA	NA	NA	0	0	1	1	1	0	0	0	0	0
7_44150940_44150954_CCTCCACCCGGCCCA_-	GCK	7	44150940	44150954	CCTCCACCCGGCCCA	-	splicing	.	.	.	.			0.526		0	0	0	0	VUS	0	1	0	NA	NA	NA	NA	NA	0	NA	NA	0	1	0	NA	NA	NA	NA	NA	NA	0	0	0	0	NA	0	0
7_44150954_44150954_A_G	GCK	7	44150954	44150954	A	G	splicing	NM_000162	4	c.483+2T>C	.		481790	0.526		1	1	0	0	P	0	1	0	1	0	NA	NA	NA	0	NA	NA	0	1	0	NA	NA	NA	NA	NA	NA	0	1	0	0	NA	0	0
7_44150961_44150961_C_T	GCK	7	44150961	44150961	C	T	nonsynonymous SNV	NM_000162	4	c.G478A	p.D160N,		441116	0.526	0.712	2	0	2	0	VUS	0	0	0	0	1	NA	NA	NA	0	NA	NA	NA	1	0	NA	NA	NA	NA	NA	NA	1	1	0	0	NA	0	0
7_44150961_44150961_C_A	GCK	7	44150961	44150961	C	A	nonsynonymous SNV	NM_000162	4	c.G478T	p.D160Y,			0.526	0.898	1	0	1	0	VUS	0	0	0	NA	NA	NA	NA	NA	0	NA	NA	NA	1	0	0	0	1	NA	NA	NA	1	1	0	0	NA	0	0
7_44151048_44151048_A_G	GCK	7	44151048	44151048	A	G	nonsynonymous SNV	NM_000162	4	c.T391C	p.S131P,	rs104894010	31177	0.526	0.93	1	0	1	0	VUS	0	0	0	0	1	0	0	1	0	NA	NA	NA	1	0	NA	NA	NA	NA	NA	NA	1	1	0	0	0	0	0
7_44151069_44151069_C_T	GCK	7	44151069	44151069	C	T	nonsynonymous SNV	NM_000162	4	c.G370A	p.D124N,		207484	0.526	0.817	13	3	10	0	VUS	0	0	0	0	1	NA	NA	NA	0	0	NA	NA	0	0	0	0	1	NA	NA	NA	1	1	0	0	NA	0	0
7_44152276_44152283_CAGCAGTG_-	GCK	7	44152276	44152283	CAGCAGTG	-	frameshift deletion	NM_000162	3	c.351_358del	p.G117fs			0.526		1	0	1	0	VUS	0	1	0	NA	NA	NA	NA	NA	0	NA	NA	0	1	0	NA	NA	NA	NA	NA	NA	0	0	0	0	NA	0	0
7_44152318_44152318_G_A	GCK	7	44152318	44152318	G	A	stopgain	NM_000162	3	c.C316T	p.Q106X		961075	0.526		2	2	0	0	LP	0	0	0	0	1	NA	NA	NA	1	NA	NA	0	1	0	0	0	1	NA	NA	NA	0	1	0	0	NA	0	0
7_44152426_44152426_C_T	GCK	7	44152426	44152426	C	T	splicing	NM_000162	3	c.209-1G>A	.			0.526		1	0	1	0	VUS	0	1	0	NA	NA	NA	NA	NA	0	NA	NA	0	0	0	NA	NA	NA	NA	NA	NA	0	1	0	0	NA	0	0
7_44153299_44153299_A_G	GCK	7	44153299	44153299	A	G	splicing	NM_000162	2	c.208+2T>C	.			0.526		1	1	0	0	LP	0	1	0	NA	NA	NA	NA	NA	0	NA	NA	0	1	0	NA	NA	NA	NA	NA	NA	0	1	0	0	NA	0	0
7_44153326_44153326_G_T	GCK	7	44153326	44153326	G	T	stopgain	NM_000162	2	c.C183A	p.Y61X		790725	0.526		1	0	1	0	VUS	0	0	0	0	1	NA	NA	NA	0	NA	NA	0	1	0	NA	NA	NA	NA	NA	NA	0	0	0	0	NA	0	0
7_44153339_44153339_A_T	GCK	7	44153339	44153339	A	T	nonsynonymous SNV	NM_000162	2	c.T170A	p.M57K,			0.526	0.98	1	0	1	0	VUS	0	0	0	NA	NA	NA	NA	NA	0	NA	NA	NA	1	0	0	0	1	NA	NA	NA	1	1	0	0	NA	0	0
7_44153379_44153379_C_T	GCK	7	44153379	44153379	C	T	nonsynonymous SNV	NM_000162	2	c.G130A	p.G44S,	rs267601516	87789	0.526	0.962	1	1	0	0	P	0	0	0	1	0	NA	NA	NA	0	NA	NA	NA	1	0	0	0	1	0	1	0	1	1	0	0	NA	0	0
7_44153381_44153381_C_T	GCK	7	44153381	44153381	C	T	nonsynonymous SNV	NM_000162	2	c.G128A	p.R43H,		380272	0.526	0.816	1	0	1	0	P	0	0	0	0	1	1	0	0	0	1	NA	NA	1	0	0	0	1	0	1	0	1	1	0	0	0	0	0
7_44153402_44153402_C_T	GCK	7	44153402	44153402	C	T	nonsynonymous SNV	NM_000162	2	c.G107A	p.R36Q,		961078	0.526	0.833	5	0	5	0	VUS	0	0	0	0	0	NA	NA	NA	0	NA	NA	NA	1	0	0	0	1	NA	NA	NA	1	1	0	0	NA	0	0
7_44153403_44153403_G_A	GCK	7	44153403	44153403	G	A	nonsynonymous SNV	NM_000162	2	c.C106T	p.R36W,		425758	0.526	0.911	2	1	1	0	LP	0	0	0	1	0	NA	NA	NA	0	NA	NA	NA	0	0	0	0	1	NA	NA	NA	1	1	0	0	NA	0	0
7_44153433_44153433_G_A	GCK	7	44153433	44153433	G	A	stopgain	NM_000162	2	c.C76T	p.Q26X	rs193922329	44920	0.526		1	1	0	0	VUS	0	0	0	1	0	NA	NA	NA	0	NA	NA	0	1	0	NA	NA	NA	NA	NA	NA	0	0	0	0	NA	0	0
7_127611098_127611098_C_T	PAX4	7	127611098	127611098	C	T	stopgain	NM_006193	9	c.G998A	p.W333X	rs2233584		nan		43	2	41	1	Benign evidence	NA	NA	NA	NA	NA	NA	NA	NA	NA	NA	NA	NA	NA	NA	NA	NA	NA	NA	NA	NA	NA	NA	1	1	NA	1	0
7_127611111_127611111_G_A	PAX4	7	127611111	127611111	G	A	stopgain	NM_006193	9	c.C985T	p.Q329X			nan		1	0	1	0	VUS	0	1	0	NA	NA	NA	NA	NA	0	NA	NA	0	1	0	NA	NA	NA	NA	NA	NA	0	0	0	0	NA	0	0
7_127611207_127611207_C_G	PAX4	7	127611207	127611207	C	G	splicing	NM_006193	9	c.890-1G>C	.			nan		1	0	1	0	VUS	0	1	0	NA	NA	NA	NA	NA	0	NA	NA	0	1	0	NA	NA	NA	NA	NA	NA	0	0	0	0	NA	0	0
7_127611668_127611668_-_G	PAX4	7	127611668	127611668	-	G	frameshift insertion	NM_006193	8	c.755dupC	p.P252fs	rs536677108		nan		9	1	8	0	Benign evidence	NA	NA	NA	NA	NA	NA	NA	NA	NA	NA	NA	NA	NA	NA	NA	NA	NA	NA	NA	NA	NA	NA	0	1	NA	0	0
7_127611677_127611677_C_T	PAX4	7	127611677	127611677	C	T	splicing	NM_006193	8	c.748-1G>A	.	rs371715169	28833	nan		1	0	1	0	LP	0	1	0	0	1	NA	NA	NA	0	NA	NA	0	1	0	NA	NA	NA	NA	NA	NA	0	1	0	0	NA	0	0
7_127611678_127611678_-_AA	PAX4	7	127611678	127611678	-	AA	splicing	NM_006193	8	c.748-2->TT	.					1	0	1	0	Benign evidence	NA	NA	NA	NA	NA	NA	NA	NA	NA	NA	NA	NA	NA	NA	NA	NA	NA	NA	NA	NA	NA	NA	0	1	NA	0	0
7_127611678_127611678_T_G	PAX4	7	127611678	127611678	T	G	splicing	NM_006193	8	c.748-2A>C	.			nan		3	1	2	0	VUS	0	1	0	NA	NA	NA	NA	NA	0	NA	NA	0	1	0	NA	NA	NA	NA	NA	NA	0	0	0	0	NA	0	0
7_127611947_127611947_G_A	PAX4	7	127611947	127611947	G	A	stopgain	NM_006193	7	c.C745T	p.Q249X			nan		2	1	1	0	LP	0	1	0	NA	NA	NA	NA	NA	0	NA	NA	0	1	0	NA	NA	NA	NA	NA	NA	0	1	0	0	NA	0	0
7_127611964_127611985_GGGGCAACCCTTGGTACAGTCA_-	PAX4	7	127611964	127611985	GGGGCAACCCTTGGTACAGTCA	-	frameshift deletion	NM_006193	7	c.707_728del	p.L236fs			nan		0	0	0	0	VUS	0	1	0	NA	NA	NA	NA	NA	0	NA	NA	0	1	0	NA	NA	NA	NA	NA	NA	0	0	0	0	NA	0	0
7_127611974_127611974_T_-	PAX4	7	127611974	127611974	T	-	frameshift deletion	NM_006193	7	c.718delA	p.R240fs			nan		16	1	15	0	Benign evidence	NA	NA	NA	NA	NA	NA	NA	NA	NA	NA	NA	NA	NA	NA	NA	NA	NA	NA	NA	NA	NA	NA	0	1	NA	0	0
7_127611989_127611999_CCTGGGAAGCA_-	PAX4	7	127611989	127611999	CCTGGGAAGCA	-	frameshift deletion	NM_006193	7	c.693_703del	p.G231fs			nan		9	0	9	0	Benign evidence	NA	NA	NA	NA	NA	NA	NA	NA	NA	NA	NA	NA	NA	NA	NA	NA	NA	NA	NA	NA	NA	NA	0	1	NA	0	0
7_127613039_127613039_C_T	PAX4	7	127613039	127613039	C	T	stopgain	NM_006193	6	c.G674A	p.W225X			nan		3	1	2	0	VUS	0	1	0	NA	NA	NA	NA	NA	0	NA	NA	0	1	0	NA	NA	NA	NA	NA	NA	0	0	0	0	NA	0	0
7_127613086_127613086_C_T	PAX4	7	127613086	127613086	C	T	stopgain	NM_006193	6	c.G627A	p.W209X			nan		10	0	10	0	Benign evidence	NA	NA	NA	NA	NA	NA	NA	NA	NA	NA	NA	NA	NA	NA	NA	NA	NA	NA	NA	NA	NA	NA	0	1	NA	0	0
7_127613448_127613448_A_G	PAX4	7	127613448	127613448	A	G	splicing	NM_006193	5	c.621+2T>C	.	rs113127723		nan		1	0	1	0	LP	0	1	0	NA	NA	NA	NA	NA	0	NA	NA	0	1	0	NA	NA	NA	NA	NA	NA	0	1	0	0	NA	0	0
7_127613804_127613804_G_C	PAX4	7	127613804	127613804	G	C	nonsynonymous SNV	NM_006193	4	c.C490G	p.R164G,			nan	0.906	1	0	1	0	Benign evidence	NA	NA	NA	NA	NA	NA	NA	NA	NA	NA	NA	NA	NA	NA	NA	NA	NA	NA	NA	NA	NA	NA	0	1	NA	0	0
7_127613804_127613804_G_A	PAX4	7	127613804	127613804	G	A	nonsynonymous SNV	NM_006193	4	c.C490T	p.R164W,	rs121917718	28832	nan	0.89	6	0	6	0	Benign evidence	NA	NA	NA	NA	NA	NA	NA	NA	NA	NA	NA	NA	NA	NA	NA	NA	NA	NA	NA	NA	NA	NA	0	1	NA	0	0
7_127613827_127613827_C_-	PAX4	7	127613827	127613827	C	-	frameshift deletion	NM_006193	4	c.467delG	p.G156fs			nan		1	0	1	0	VUS	0	1	0	NA	NA	NA	NA	NA	0	NA	NA	0	1	0	NA	NA	NA	NA	NA	NA	0	0	0	0	NA	0	0
7_127614481_127614481_C_T	PAX4	7	127614481	127614481	C	T	splicing	NM_006193	3	c.412+1G>A	.			nan		7	0	7	0	Benign evidence	NA	NA	NA	NA	NA	NA	NA	NA	NA	NA	NA	NA	NA	NA	NA	NA	NA	NA	NA	NA	NA	NA	0	1	NA	0	0
7_127614532_127614532_C_T	PAX4	7	127614532	127614532	C	T	nonsynonymous SNV	NM_006193	3	c.G362A	p.R121Q,			nan	0.716	4	0	4	0	Benign evidence	NA	NA	NA	NA	NA	NA	NA	NA	NA	NA	NA	NA	NA	NA	NA	NA	NA	NA	NA	NA	NA	NA	0	1	NA	0	0
7_127614533_127614533_G_A	PAX4	7	127614533	127614533	G	A	nonsynonymous SNV	NM_006193	3	c.C361T	p.R121W,	rs114202595	28829	nan	0.837	48	3	45	0	Benign evidence	NA	NA	NA	NA	NA	NA	NA	NA	NA	NA	NA	NA	NA	NA	NA	NA	NA	NA	NA	NA	NA	NA	1	1	NA	0	0
7_127614542_127614542_G_A	PAX4	7	127614542	127614542	G	A	stopgain	NM_006193	3	c.C352T	p.R118X			nan		3	1	2	0	Benign evidence	NA	NA	NA	NA	NA	NA	NA	NA	NA	NA	NA	NA	NA	NA	NA	NA	NA	NA	NA	NA	NA	NA	0	1	NA	0	0
7_127614897_127614897_G_A	PAX4	7	127614897	127614897	G	A	stopgain	NM_006193	2	c.C319T	p.Q107X			nan		3	0	3	0	VUS	0	1	0	NA	NA	NA	NA	NA	0	NA	NA	0	1	0	NA	NA	NA	NA	NA	NA	0	0	0	0	NA	0	0
7_127614981_127614981_G_A	PAX4	7	127614981	127614981	G	A	stopgain	NM_006193	2	c.C235T	p.R79X			nan		3	0	3	0	LP	0	1	0	NA	NA	NA	NA	NA	0	NA	NA	0	1	0	NA	NA	NA	NA	NA	NA	0	1	0	0	NA	0	0
7_127615078_127615079_CA_-	PAX4	7	127615078	127615079	CA	-	frameshift deletion	NM_006193	2	c.137_138del	p.V46fs			nan		2	0	2	0	VUS	0	1	0	NA	NA	NA	NA	NA	0	NA	NA	0	1	0	NA	NA	NA	NA	NA	NA	0	0	0	0	NA	0	0
7_127615093_127615093_-_AG	PAX4	7	127615093	127615093	-	AG	frameshift insertion	NM_006193	2	c.122_123insCT	p.V41fs			nan		1	1	0	0	VUS	0	1	0	NA	NA	NA	NA	NA	0	NA	NA	0	1	0	NA	NA	NA	NA	NA	NA	0	0	0	0	NA	0	0
8_11543231_11543231_C_-	BLK	8	11543231	11543231	C	-	frameshift deletion	NM_001715	2	c.7delC	p.L3fs			0		0	0	0	0	VUS	0	1	0	NA	NA	NA	NA	NA	0	NA	NA	0	1	0	NA	NA	NA	NA	NA	NA	0	0	0	0	NA	0	0
8_11543293_11543293_G_A	BLK	8	11543293	11543293	G	A	stopgain	NM_001715	2	c.G69A	p.W23X			0		1	0	1	0	VUS	0	1	0	NA	NA	NA	NA	NA	0	NA	NA	0	1	0	NA	NA	NA	NA	NA	NA	0	0	0	0	NA	0	0
8_11543349_11543349_T_G	BLK	8	11543349	11543349	T	G	splicing	NM_001715	2	c.123+2T>G	.			0		3	0	3	0	LP	0	1	0	NA	NA	NA	NA	NA	0	NA	NA	0	1	0	NA	NA	NA	NA	NA	NA	0	1	0	0	NA	0	0
8_11548098_11548098_-_G	BLK	8	11548098	11548098	-	G	frameshift insertion	NM_001715	4	c.243dupG	p.K81fs			0		31	5	26	0	Benign evidence	NA	NA	NA	NA	NA	NA	NA	NA	NA	NA	NA	NA	NA	NA	NA	NA	NA	NA	NA	NA	NA	NA	0	1	NA	0	0
8_11548127_11548127_T_A	BLK	8	11548127	11548127	T	A	splicing	NM_001715	4	c.269+2T>A	.			0		12	0	12	0	Benign evidence	NA	NA	NA	NA	NA	NA	NA	NA	NA	NA	NA	NA	NA	NA	NA	NA	NA	NA	NA	NA	NA	NA	0	1	NA	0	0
8_11549022_11549022_A_G	BLK	8	11549022	11549022	A	G	splicing	NM_001715	5	c.270-2A>G	.			0		1	0	1	0	Benign evidence	NA	NA	NA	NA	NA	NA	NA	NA	NA	NA	NA	NA	NA	NA	NA	NA	NA	NA	NA	NA	NA	NA	0	1	NA	0	0
8_11549038_11549038_G_A	BLK	8	11549038	11549038	G	A	stopgain	NM_001715	5	c.G284A	p.W95X			0		13	0	13	0	Benign evidence	NA	NA	NA	NA	NA	NA	NA	NA	NA	NA	NA	NA	NA	NA	NA	NA	NA	NA	NA	NA	NA	NA	0	1	NA	0	0
8_11549075_11549075_T_A	BLK	8	11549075	11549075	T	A	stopgain	NM_001715	5	c.T321A	p.Y107X			0		1	0	1	0	VUS	0	1	0	NA	NA	NA	NA	NA	0	NA	NA	0	1	0	NA	NA	NA	NA	NA	NA	0	0	0	0	NA	0	0
8_11549097_11549097_C_T	BLK	8	11549097	11549097	C	T	stopgain	NM_001715	5	c.C343T	p.R115X			0		11	0	11	0	Benign evidence	NA	NA	NA	NA	NA	NA	NA	NA	NA	NA	NA	NA	NA	NA	NA	NA	NA	NA	NA	NA	NA	NA	0	1	NA	0	0
8_11549118_11549118_G_T	BLK	8	11549118	11549118	G	T	stopgain	NM_001715	5	c.G364T	p.E122X			0		1	0	1	0	LP	0	1	0	NA	NA	NA	NA	NA	0	NA	NA	0	1	0	NA	NA	NA	NA	NA	NA	0	1	0	0	NA	0	0
8_11550157_11550157_A_G	BLK	8	11550157	11550157	A	G	splicing	NM_001715	6	c.369-2A>G	.	rs137986278		0		14	1	13	0	Benign evidence	NA	NA	NA	NA	NA	NA	NA	NA	NA	NA	NA	NA	NA	NA	NA	NA	NA	NA	NA	NA	NA	NA	1	1	NA	0	0
8_11550240_11550240_-_AG	BLK	8	11550240	11550240	-	AG	frameshift insertion	NM_001715	6	c.450_451insAG	p.I150fs			0		2	0	2	0	VUS	0	1	0	NA	NA	NA	NA	NA	0	NA	NA	0	1	0	NA	NA	NA	NA	NA	NA	0	0	0	0	NA	0	0
8_11550263_11550263_G_C	BLK	8	11550263	11550263	G	C	splicing	NM_001715	6	c.472+1G>C	.			0		1	0	1	0	LP	0	1	0	NA	NA	NA	NA	NA	0	NA	NA	0	1	0	NA	NA	NA	NA	NA	NA	0	1	0	0	NA	0	0
8_11554741_11554741_A_G	BLK	8	11554741	11554741	A	G	splicing	NM_001715	7	c.473-2A>G	.			0		8	0	8	0	Benign evidence	NA	NA	NA	NA	NA	NA	NA	NA	NA	NA	NA	NA	NA	NA	NA	NA	NA	NA	NA	NA	NA	NA	0	1	NA	0	0
8_11554838_11554838_-_C	BLK	8	11554838	11554838	-	C	frameshift insertion	NM_001715	7	c.569dupC	p.S190fs			0		22	2	20	0	Benign evidence	NA	NA	NA	NA	NA	NA	NA	NA	NA	NA	NA	NA	NA	NA	NA	NA	NA	NA	NA	NA	NA	NA	0	1	NA	0	0
8_11554844_11554844_-_CG	BLK	8	11554844	11554844	-	CG	frameshift insertion	NM_001715	7	c.574_575insCG	p.R192fs			0		2	0	2	0	VUS	0	1	0	NA	NA	NA	NA	NA	0	NA	NA	0	1	0	NA	NA	NA	NA	NA	NA	0	0	0	0	NA	0	0
8_11554844_11554844_-_G	BLK	8	11554844	11554844	-	G	frameshift insertion	NM_001715	7	c.575dupG	p.R192fs			0		1	0	1	0	VUS	0	1	0	NA	NA	NA	NA	NA	0	NA	NA	0	1	0	NA	NA	NA	NA	NA	NA	0	0	0	0	NA	0	0
8_11555388_11555388_C_T	BLK	8	11555388	11555388	C	T	stopgain	NM_001715	8	c.C676T	p.Q226X			0		6	1	5	0	Benign evidence	NA	NA	NA	NA	NA	NA	NA	NA	NA	NA	NA	NA	NA	NA	NA	NA	NA	NA	NA	NA	NA	NA	0	1	NA	0	0
8_11555420_11555420_-_T	BLK	8	11555420	11555420	-	T	frameshift insertion	NM_001715	8	c.708_709insT	p.I236fs			0		1	0	1	1	Benign evidence	NA	NA	NA	NA	NA	NA	NA	NA	NA	NA	NA	NA	NA	NA	NA	NA	NA	NA	NA	NA	NA	NA	0	1	NA	1	0
8_11555427_11555427_C_T	BLK	8	11555427	11555427	C	T	stopgain	NM_001715	8	c.C715T	p.Q239X			0		1	0	1	0	LP	0	1	0	NA	NA	NA	NA	NA	0	NA	NA	0	1	0	NA	NA	NA	NA	NA	NA	0	1	0	0	NA	0	0
8_11555454_11555454_G_-	BLK	8	11555454	11555454	G	-	frameshift deletion	NM_001715	8	c.742delG	p.G248fs			0		4	0	4	0	Benign evidence	NA	NA	NA	NA	NA	NA	NA	NA	NA	NA	NA	NA	NA	NA	NA	NA	NA	NA	NA	NA	NA	NA	0	1	NA	0	0
8_11555485_11555485_G_T	BLK	8	11555485	11555485	G	T	splicing	NM_001715	8	c.772+1G>T	.			0		1	0	1	0	LP	0	1	0	NA	NA	NA	NA	NA	0	NA	NA	0	1	0	NA	NA	NA	NA	NA	NA	0	1	0	0	NA	0	0
8_11555486_11555486_T_C	BLK	8	11555486	11555486	T	C	splicing	NM_001715	8	c.772+2T>C	.			0		3	0	3	0	LP	0	1	0	NA	NA	NA	NA	NA	0	NA	NA	0	1	0	NA	NA	NA	NA	NA	NA	0	1	0	0	NA	0	0
8_11556657_11556657_G_C	BLK	8	11556657	11556657	G	C	splicing	NM_001715	9	c.773-1G>C	.			0		1	0	1	0	LP	0	1	0	NA	NA	NA	NA	NA	0	NA	NA	0	1	0	NA	NA	NA	NA	NA	NA	0	1	0	0	NA	0	0
8_11556665_11556665_C_A	BLK	8	11556665	11556665	C	A	stopgain	NM_001715	9	c.C780A	p.Y260X			0		4	0	4	0	Benign evidence	NA	NA	NA	NA	NA	NA	NA	NA	NA	NA	NA	NA	NA	NA	NA	NA	NA	NA	NA	NA	NA	NA	0	1	NA	0	0
8_11556690_11556690_A_T	BLK	8	11556690	11556690	A	T	stopgain	NM_001715	9	c.A805T	p.K269X			0		1	0	1	0	LP	0	1	0	NA	NA	NA	NA	NA	0	NA	NA	0	1	0	NA	NA	NA	NA	NA	NA	0	1	0	0	NA	0	0
8_11556750_11556750_A_-	BLK	8	11556750	11556750	A	-	frameshift deletion	NM_001715	9	c.865delA	p.K289fs			0		0	0	0	0	VUS	0	1	0	NA	NA	NA	NA	NA	0	NA	NA	0	1	0	NA	NA	NA	NA	NA	NA	0	0	0	0	NA	0	0
8_11556750_11556750_A_T	BLK	8	11556750	11556750	A	T	stopgain	NM_001715	9	c.A865T	p.K289X			0		2	0	2	0	LP	0	1	0	NA	NA	NA	NA	NA	0	NA	NA	0	1	0	NA	NA	NA	NA	NA	NA	0	1	0	0	NA	0	0
8_11556777_11556777_C_T	BLK	8	11556777	11556777	C	T	stopgain	NM_001715	9	c.C892T	p.R298X		312642	0		1	0	1	0	Benign evidence	NA	NA	NA	NA	NA	NA	NA	NA	NA	NA	NA	NA	NA	NA	NA	NA	NA	NA	NA	NA	NA	NA	0	1	NA	0	0
8_11556814_11556814_T_-	BLK	8	11556814	11556814	T	-	frameshift deletion	NM_001715	9	c.929delT	p.I310fs			0		1	0	1	0	VUS	0	1	0	NA	NA	NA	NA	NA	0	NA	NA	0	1	0	NA	NA	NA	NA	NA	NA	0	0	0	0	NA	0	0
8_11561302_11561302_-_T	BLK	8	11561302	11561302	-	T	frameshift insertion	NM_001715	11	c.1031dupT	p.I344fs			0		1	0	1	0	VUS	0	1	0	NA	NA	NA	NA	NA	0	NA	NA	0	1	0	NA	NA	NA	NA	NA	NA	0	0	0	0	NA	0	0
8_11561434_11561434_G_T	BLK	8	11561434	11561434	G	T	stopgain	NM_001715	11	c.G1162T	p.E388X			0		1	0	1	0	LP	0	1	0	NA	NA	NA	NA	NA	0	NA	NA	0	1	0	NA	NA	NA	NA	NA	NA	0	1	0	0	NA	0	0
8_11563055_11563055_G_A	BLK	8	11563055	11563055	G	A	stopgain	NM_001715	12	c.G1257A	p.W419X			0		1	0	1	0	LP	0	1	0	NA	NA	NA	NA	NA	0	NA	NA	0	1	0	NA	NA	NA	NA	NA	NA	0	1	0	0	NA	0	0
8_11563902_11563902_G_A	BLK	8	11563902	11563902	G	A	splicing	NM_001715	13	c.1313-1G>A	.			0		8	1	7	0	Benign evidence	NA	NA	NA	NA	NA	NA	NA	NA	NA	NA	NA	NA	NA	NA	NA	NA	NA	NA	NA	NA	NA	NA	0	1	NA	0	0
8_11563976_11563976_-_GAGCT	BLK	8	11563976	11563976	-	GAGCT	frameshift insertion	NM_001715	13	c.1386_1387insGAGCT	p.P462fs			0		1	0	1	0	Benign evidence	NA	NA	NA	NA	NA	NA	NA	NA	NA	NA	NA	NA	NA	NA	NA	NA	NA	NA	NA	NA	NA	NA	0	1	NA	0	0
8_11564017_11564017_G_-	BLK	8	11564017	11564017	G	-	frameshift deletion	NM_001715	13	c.1427delG	p.R476fs			0		1	0	1	0	VUS	0	0	1	NA	NA	NA	NA	NA	0	NA	NA	0	1	0	NA	NA	NA	NA	NA	NA	0	0	0	0	NA	0	0
8_11564022_11564022_G_T	BLK	8	11564022	11564022	G	T	stopgain	NM_001715	13	c.G1432T	p.E478X			0		1	0	1	0	VUS	0	0	1	NA	NA	NA	NA	NA	0	NA	NA	0	1	0	NA	NA	NA	NA	NA	NA	0	1	0	0	NA	0	0
8_11564060_11564060_G_-	BLK	8	11564060	11564060	G	-	frameshift deletion	NM_001715	13	c.1470delG	p.L490fs			0		1	0	1	0	VUS	0	0	1	NA	NA	NA	NA	NA	0	NA	NA	0	1	0	NA	NA	NA	NA	NA	NA	0	0	0	0	NA	0	0
9_133064522_133064523_TG_-	CEL	9	133064522	133064523	TG	-	frameshift deletion	NM_001807	2	c.194_195del	p.L65fs			1		1	0	1	0	VUS	0	1	0	NA	NA	NA	NA	NA	0	NA	NA	0	1	0	NA	NA	NA	NA	NA	NA	0	0	0	0	NA	0	0
9_133064556_133064556_T_C	CEL	9	133064556	133064556	T	C	splicing	NM_001807	2	c.226+2T>C	.			1		1	0	1	0	LP	0	1	0	NA	NA	NA	NA	NA	0	NA	NA	0	1	0	NA	NA	NA	NA	NA	NA	0	1	0	0	NA	0	0
9_133064707_133064707_C_G	CEL	9	133064707	133064707	C	G	stopgain	NM_001807	3	c.C294G	p.Y98X	rs531669054		1		1	0	1	0	VUS	0	1	0	NA	NA	NA	NA	NA	0	NA	NA	0	1	0	NA	NA	NA	NA	NA	NA	0	0	0	0	NA	0	0
9_133064728_133064728_C_A	CEL	9	133064728	133064728	C	A	stopgain	NM_001807	3	c.C315A	p.Y105X			1		1	0	1	0	LP	0	1	0	NA	NA	NA	NA	NA	0	NA	NA	0	1	0	NA	NA	NA	NA	NA	NA	0	1	0	0	NA	0	0
9_133064759_133064759_C_T	CEL	9	133064759	133064759	C	T	stopgain	NM_001807	3	c.C346T	p.Q116X			1		2	0	2	0	VUS	0	1	0	NA	NA	NA	NA	NA	0	NA	NA	0	1	0	NA	NA	NA	NA	NA	NA	0	0	0	0	NA	0	0
9_133065037_133065038_CA_-	CEL	9	133065037	133065038	CA	-	splicing	.	.	.	.			1		2	0	2	0	VUS	0	1	0	NA	NA	NA	NA	NA	0	NA	NA	0	1	0	NA	NA	NA	NA	NA	NA	0	0	0	0	NA	0	0
9_133065152_133065153_CA_-	CEL	9	133065152	133065153	CA	-	frameshift deletion	NM_001807	4	c.462_463del	p.A154fs			1		1	0	1	0	VUS	0	1	0	NA	NA	NA	NA	NA	0	NA	NA	0	1	0	NA	NA	NA	NA	NA	NA	0	0	0	0	NA	0	0
9_133065163_133065176_ACGTCATCGTGGTC_-	CEL	9	133065163	133065176	ACGTCATCGTGGTC	-	frameshift deletion	NM_001807	4	c.473_486del	p.N158fs	rs572853045		1		0	0	0	0	Benign evidence	NA	NA	NA	NA	NA	NA	NA	NA	NA	NA	NA	NA	NA	NA	NA	NA	NA	NA	NA	NA	NA	NA	1	1	NA	0	0
9_133066594_133066594_-_G	CEL	9	133066594	133066594	-	G	frameshift insertion	NM_001807	5	c.613dupG	p.F204fs	rs370279406		1		12	0	12	0	Benign evidence	NA	NA	NA	NA	NA	NA	NA	NA	NA	NA	NA	NA	NA	NA	NA	NA	NA	NA	NA	NA	NA	NA	0	1	NA	0	0
9_133066595_133066595_G_-	CEL	9	133066595	133066595	G	-	frameshift deletion	NM_001807	5	c.613delG	p.G205fs			1		1	0	1	0	Benign evidence	NA	NA	NA	NA	NA	NA	NA	NA	NA	NA	NA	NA	NA	NA	NA	NA	NA	NA	NA	NA	NA	NA	0	1	NA	0	0
9_133066658_133066658_C_T	CEL	9	133066658	133066658	C	T	stopgain	NM_001807	5	c.C676T	p.Q226X			1		1	0	1	0	LP	0	1	0	NA	NA	NA	NA	NA	0	NA	NA	0	1	0	NA	NA	NA	NA	NA	NA	0	1	0	0	NA	0	0
9_133066837_133066837_G_A	CEL	9	133066837	133066837	G	A	splicing	NM_001807	6	c.679-1G>A	.			1		1	0	1	0	LP	0	1	0	NA	NA	NA	NA	NA	0	NA	NA	0	1	0	NA	NA	NA	NA	NA	NA	0	1	0	0	NA	0	0
9_133066844_133066844_-_C	CEL	9	133066844	133066844	-	C	frameshift insertion	NM_001807	6	c.686dupC	p.S229fs			1		4	0	4	1	Benign evidence	NA	NA	NA	NA	NA	NA	NA	NA	NA	NA	NA	NA	NA	NA	NA	NA	NA	NA	NA	NA	NA	NA	0	1	NA	1	0
9_133066871_133066871_C_T	CEL	9	133066871	133066871	C	T	stopgain	NM_001807	6	c.C712T	p.R238X			1		3	0	3	0	Benign evidence	NA	NA	NA	NA	NA	NA	NA	NA	NA	NA	NA	NA	NA	NA	NA	NA	NA	NA	NA	NA	NA	NA	0	1	NA	0	0
9_133067157_133067157_C_-	CEL	9	133067157	133067157	C	-	frameshift deletion	NM_001807	7	c.856delC	p.P286fs			1		1	0	1	0	VUS	0	1	0	NA	NA	NA	NA	NA	0	NA	NA	0	1	0	NA	NA	NA	NA	NA	NA	0	0	0	0	NA	0	0
9_133067160_133067160_C_T	CEL	9	133067160	133067160	C	T	stopgain	NM_001807	7	c.C859T	p.R287X			1		13	0	13	0	Benign evidence	NA	NA	NA	NA	NA	NA	NA	NA	NA	NA	NA	NA	NA	NA	NA	NA	NA	NA	NA	NA	NA	NA	0	1	NA	0	0
9_133067206_133067206_G_T	CEL	9	133067206	133067206	G	T	splicing	NM_001807	7	c.904+1G>T	.			1		1	0	1	0	LP	0	1	0	NA	NA	NA	NA	NA	0	NA	NA	0	1	0	NA	NA	NA	NA	NA	NA	0	1	0	0	NA	0	0
9_133067207_133067207_T_A	CEL	9	133067207	133067207	T	A	splicing	NM_001807	7	c.904+2T>A	.			1		3	0	3	0	LP	0	1	0	NA	NA	NA	NA	NA	0	NA	NA	0	1	0	NA	NA	NA	NA	NA	NA	0	1	0	0	NA	0	0
9_133068748_133068748_C_G	CEL	9	133068748	133068748	C	G	stopgain	NM_001807	8	c.C981G	p.Y327X			1		4	1	3	0	Benign evidence	NA	NA	NA	NA	NA	NA	NA	NA	NA	NA	NA	NA	NA	NA	NA	NA	NA	NA	NA	NA	NA	NA	0	1	NA	0	0
9_133068767_133068767_G_-	CEL	9	133068767	133068767	G	-	frameshift deletion	NM_001807	8	c.1000delG	p.D334fs			1		16	1	15	0	Benign evidence	NA	NA	NA	NA	NA	NA	NA	NA	NA	NA	NA	NA	NA	NA	NA	NA	NA	NA	NA	NA	NA	NA	0	1	NA	0	0
9_133071270_133071270_-_C	CEL	9	133071270	133071270	-	C	frameshift insertion	NM_001807	11	c.1778dupC	p.A593fs		816470	1		226	18	208	0	Benign evidence	NA	NA	NA	NA	NA	NA	NA	NA	NA	NA	NA	NA	NA	NA	NA	NA	NA	NA	NA	NA	NA	NA	1	1	NA	0	0
9_133071436_133071436_C_-	CEL	9	133071436	133071436	C	-	frameshift deletion	NM_001807	11	c.1943delC	p.A648fs			1		131	9	122	1	Benign evidence	NA	NA	NA	NA	NA	NA	NA	NA	NA	NA	NA	NA	NA	NA	NA	NA	NA	NA	NA	NA	NA	NA	1	1	NA	1	0
9_133071465_133071465_G_-	CEL	9	133071465	133071465	G	-	frameshift deletion	NM_001807	11	c.1972delG	p.G658fs			1		37	1	36	0	Benign evidence	NA	NA	NA	NA	NA	NA	NA	NA	NA	NA	NA	NA	NA	NA	NA	NA	NA	NA	NA	NA	NA	NA	0	1	NA	0	0
9_133071468_133071468_-_C	CEL	9	133071468	133071468	-	C	frameshift insertion	NM_001807	11	c.1976dupC	p.A659fs			1		337	25	312	4	Benign evidence	NA	NA	NA	NA	NA	NA	NA	NA	NA	NA	NA	NA	NA	NA	NA	NA	NA	NA	NA	NA	NA	NA	1	1	NA	1	0
9_133071469_133071469_C_-	CEL	9	133071469	133071469	C	-	frameshift deletion	NM_001807	11	c.1976delC	p.A659fs			1		1242	88	1154	5	Benign evidence	NA	NA	NA	NA	NA	NA	NA	NA	NA	NA	NA	NA	NA	NA	NA	NA	NA	NA	NA	NA	NA	NA	1	1	NA	1	0
9_133071501_133071501_-_C	CEL	9	133071501	133071501	-	C	frameshift insertion	NM_001807	11	c.2009dupC	p.A670fs			1		2182	167	2015	8	Benign evidence	NA	NA	NA	NA	NA	NA	NA	NA	NA	NA	NA	NA	NA	NA	NA	NA	NA	NA	NA	NA	NA	NA	1	1	NA	1	0
9_133071501_133071501_-_CC	CEL	9	133071501	133071501	-	CC	frameshift insertion	NM_001807	11	c.2008_2009insCC	p.A670fs			1		34	1	33	0	Benign evidence	NA	NA	NA	NA	NA	NA	NA	NA	NA	NA	NA	NA	NA	NA	NA	NA	NA	NA	NA	NA	NA	NA	0	1	NA	0	0
9_133071502_133071502_C_-	CEL	9	133071502	133071502	C	-	frameshift deletion	NM_001807	11	c.2009delC	p.A670fs			1		208	16	192	1	Benign evidence	NA	NA	NA	NA	NA	NA	NA	NA	NA	NA	NA	NA	NA	NA	NA	NA	NA	NA	NA	NA	NA	NA	1	1	NA	1	0
9_133071532_133071532_-_C	CEL	9	133071532	133071532	-	C	frameshift insertion	NM_001807	11	c.2039_2040insC	p.G680fs			1		180	6	174	1	Benign evidence	NA	NA	NA	NA	NA	NA	NA	NA	NA	NA	NA	NA	NA	NA	NA	NA	NA	NA	NA	NA	NA	NA	1	1	NA	1	0
9_133071533_133071533_-_C	CEL	9	133071533	133071533	-	C	frameshift insertion	NM_001807	11	c.2041dupC	p.G680fs			1		3712	266	3446	14	Benign evidence	NA	NA	NA	NA	NA	NA	NA	NA	NA	NA	NA	NA	NA	NA	NA	NA	NA	NA	NA	NA	NA	NA	1	1	NA	1	0
9_133071533_133071533_-_CC	CEL	9	133071533	133071533	-	CC	frameshift insertion	NM_001807	11	c.2040_2041insCC	p.G680fs			1		74	8	66	0	Benign evidence	NA	NA	NA	NA	NA	NA	NA	NA	NA	NA	NA	NA	NA	NA	NA	NA	NA	NA	NA	NA	NA	NA	1	1	NA	0	0
9_133071534_133071534_C_-	CEL	9	133071534	133071534	C	-	frameshift deletion	NM_001807	11	c.2041delC	p.P681fs			1		0	0	0	0	Benign evidence	NA	NA	NA	NA	NA	NA	NA	NA	NA	NA	NA	NA	NA	NA	NA	NA	NA	NA	NA	NA	NA	NA	1	1	NA	0	0
9_133071534_133071535_CC_-	CEL	9	133071534	133071535	CC	-	frameshift deletion	NM_001807	11	c.2041_2042del	p.P681fs			1		0	0	0	0	VUS	0	0	1	NA	NA	NA	NA	NA	0	NA	NA	0	1	0	NA	NA	NA	NA	NA	NA	0	0	0	0	NA	0	0
9_133071567_133071567_-_C	CEL	9	133071567	133071567	-	C	frameshift insertion	NM_001807	11	c.2075dupC	p.A692fs			1		5183	378	4805	23	Benign evidence	NA	NA	NA	NA	NA	NA	NA	NA	NA	NA	NA	NA	NA	NA	NA	NA	NA	NA	NA	NA	NA	NA	1	1	NA	1	0
9_133071567_133071567_-_CC	CEL	9	133071567	133071567	-	CC	frameshift insertion	NM_001807	11	c.2074_2075insCC	p.A692fs			1		38	2	36	0	Benign evidence	NA	NA	NA	NA	NA	NA	NA	NA	NA	NA	NA	NA	NA	NA	NA	NA	NA	NA	NA	NA	NA	NA	1	1	NA	0	0
9_133071568_133071568_-_G	CEL	9	133071568	133071568	-	G	frameshift insertion	NM_001807	11	c.2075_2076insG	p.A692fs			1		17	1	16	0	Benign evidence	NA	NA	NA	NA	NA	NA	NA	NA	NA	NA	NA	NA	NA	NA	NA	NA	NA	NA	NA	NA	NA	NA	0	1	NA	0	0
9_133071568_133071568_C_-	CEL	9	133071568	133071568	C	-	frameshift deletion	NM_001807	11	c.2075delC	p.A692fs			1		175	14	161	0	Benign evidence	NA	NA	NA	NA	NA	NA	NA	NA	NA	NA	NA	NA	NA	NA	NA	NA	NA	NA	NA	NA	NA	NA	1	1	NA	0	0
9_133071568_133071569_CC_-	CEL	9	133071568	133071569	CC	-	frameshift deletion	NM_001807	11	c.2075_2076del	p.A692fs			1		12	0	12	0	Benign evidence	NA	NA	NA	NA	NA	NA	NA	NA	NA	NA	NA	NA	NA	NA	NA	NA	NA	NA	NA	NA	NA	NA	0	1	NA	0	0
9_133071596_133071596_-_G	CEL	9	133071596	133071596	-	G	frameshift insertion	NM_001807	11	c.2104dupG	p.S701fs			1		9	2	7	0	Benign evidence	NA	NA	NA	NA	NA	NA	NA	NA	NA	NA	NA	NA	NA	NA	NA	NA	NA	NA	NA	NA	NA	NA	0	1	NA	0	0
9_133071597_133071597_G_-	CEL	9	133071597	133071597	G	-	frameshift deletion	NM_001807	11	c.2104delG	p.G702fs			1		314	24	290	2	Benign evidence	NA	NA	NA	NA	NA	NA	NA	NA	NA	NA	NA	NA	NA	NA	NA	NA	NA	NA	NA	NA	NA	NA	1	1	NA	1	0
9_133071600_133071600_-_C	CEL	9	133071600	133071600	-	C	frameshift insertion	NM_001807	11	c.2108dupC	p.A703fs			1		145	5	140	1	Benign evidence	NA	NA	NA	NA	NA	NA	NA	NA	NA	NA	NA	NA	NA	NA	NA	NA	NA	NA	NA	NA	NA	NA	1	1	NA	1	0
9_133071601_133071601_C_-	CEL	9	133071601	133071601	C	-	frameshift deletion	NM_001807	11	c.2108delC	p.A703fs			1		82	2	80	0	Benign evidence	NA	NA	NA	NA	NA	NA	NA	NA	NA	NA	NA	NA	NA	NA	NA	NA	NA	NA	NA	NA	NA	NA	1	1	NA	0	0
9_133071633_133071643_ACCGCCCCCGT_-	CEL	9	133071633	133071643	ACCGCCCCCGT	-	frameshift deletion	NM_001807	11	c.2140_2150del	p.T714fs			1		0	0	0	0	VUS	0	0	1	NA	NA	NA	NA	NA	0	NA	NA	0	1	0	NA	NA	NA	NA	NA	NA	0	0	0	0	NA	0	0
9_133071636_133071636_-_C	CEL	9	133071636	133071636	-	C	frameshift insertion	NM_001807	11	c.2144dupC	p.A715fs			1		21	1	20	0	Benign evidence	NA	NA	NA	NA	NA	NA	NA	NA	NA	NA	NA	NA	NA	NA	NA	NA	NA	NA	NA	NA	NA	NA	1	1	NA	0	0
9_133071651_133071651_A_-	CEL	9	133071651	133071651	A	-	frameshift deletion	NM_001807	11	c.2158delA	p.T720fs			1		1	0	1	0	VUS	0	0	1	NA	NA	NA	NA	NA	0	NA	NA	0	1	0	NA	NA	NA	NA	NA	NA	0	0	0	0	NA	0	0
9_133071663_133071663_G_-	CEL	9	133071663	133071663	G	-	frameshift deletion	NM_001807	11	c.2170delG	p.G724fs			1		2	0	2	0	VUS	0	0	1	NA	NA	NA	NA	NA	0	NA	NA	0	1	0	NA	NA	NA	NA	NA	NA	0	0	0	0	NA	0	0
9_133071664_133071674_GGGCCCCCCCT_-	CEL	9	133071664	133071674	GGGCCCCCCCT	-	frameshift deletion	NM_001807	11	c.2171_2181del	p.G724fs			1		0	0	0	0	VUS	0	0	1	NA	NA	NA	NA	NA	0	NA	NA	0	1	0	NA	NA	NA	NA	NA	NA	0	0	0	0	NA	0	0
9_133071666_133071666_-_C	CEL	9	133071666	133071666	-	C	frameshift insertion	NM_001807	11	c.2174dupC	p.A725fs			1		3	1	2	0	Benign evidence	NA	NA	NA	NA	NA	NA	NA	NA	NA	NA	NA	NA	NA	NA	NA	NA	NA	NA	NA	NA	NA	NA	0	1	NA	0	0
9_133071667_133071667_C_-	CEL	9	133071667	133071667	C	-	frameshift deletion	NM_001807	11	c.2174delC	p.A725fs			1		8	0	8	0	Benign evidence	NA	NA	NA	NA	NA	NA	NA	NA	NA	NA	NA	NA	NA	NA	NA	NA	NA	NA	NA	NA	NA	NA	0	1	NA	0	0
9_133071674_133071674_T_-	CEL	9	133071674	133071674	T	-	frameshift deletion	NM_001807	11	c.2181delT	p.P727fs		275130	1		0	0	0	0	Benign evidence	NA	NA	NA	NA	NA	NA	NA	NA	NA	NA	NA	NA	NA	NA	NA	NA	NA	NA	NA	NA	NA	NA	1	1	NA	0	0
9_133071692_133071693_CT_-	CEL	9	133071692	133071693	CT	-	frameshift deletion	NM_001807	11	c.2199_2200del	p.D733fs			1		14	0	14	0	Benign evidence	NA	NA	NA	NA	NA	NA	NA	NA	NA	NA	NA	NA	NA	NA	NA	NA	NA	NA	NA	NA	NA	NA	0	1	NA	0	0
9_133071711_133071711_C_-	CEL	9	133071711	133071711	C	-	frameshift deletion	NM_001807	11	c.2218delC	p.P740fs			1		3	2	1	0	Benign evidence	NA	NA	NA	NA	NA	NA	NA	NA	NA	NA	NA	NA	NA	NA	NA	NA	NA	NA	NA	NA	NA	NA	0	1	NA	0	0
9_133071727_133071727_C_-	CEL	9	133071727	133071727	C	-	frameshift deletion	NM_001807	11	c.2234delC	p.S745fs			1		1	1	0	0	VUS	0	0	1	NA	NA	NA	NA	NA	0	NA	NA	0	1	0	NA	NA	NA	NA	NA	NA	0	0	0	0	NA	0	0
9_133071744_133071744_C_-	CEL	9	133071744	133071744	C	-	frameshift deletion	NM_001807	11	c.2251delC	p.P751fs			1		5	0	5	0	Benign evidence	NA	NA	NA	NA	NA	NA	NA	NA	NA	NA	NA	NA	NA	NA	NA	NA	NA	NA	NA	NA	NA	NA	0	1	NA	0	0
10_70883952_A_G	PCBD1	10	70883952	70883952	A	G	stoploss	NM_000281	4	c.T313C	p.X105Q,		420435	0.86		10	0	10	1	Benign evidence	NA	NA	NA	NA	NA	NA	NA	NA	NA	NA	NA	NA	NA	NA	NA	NA	NA	NA	NA	NA	NA	NA	0	1	0	1	0
10_70883973_G_A	PCBD1	10	70883973	70883973	G	A	stopgain	NM_000281	4	c.C292T	p.Q98X,	rs121913015	31838	0.86		96	9	87	0	Benign evidence	NA	NA	NA	NA	NA	NA	NA	NA	NA	NA	NA	NA	NA	NA	NA	NA	NA	NA	NA	NA	NA	NA	1	1	NA	0	0
10_70884006_C_A	PCBD1	10	70884006	70884006	C	A	stopgain	NM_000281	4	c.G259T	p.E87X,	rs104894172	31834	0.86		19	0	19	0	Benign evidence	NA	NA	NA	NA	NA	NA	NA	NA	NA	NA	NA	NA	NA	NA	NA	NA	NA	NA	NA	NA	NA	NA	0	1	NA	0	0
10_70884010_-_C	PCBD1	10	70884010	70884010	-	C	frameshift insertion	NM_000281	4	c.254_255insG	p.L85fs,			0.86		3	0	3	0	VUS	0	1	0	NA	NA	NA	NA	NA	0	NA	NA	0	1	0	NA	NA	NA	NA	NA	NA	0	0	0	0	NA	0	0
10_70884011_-_CCCAT	PCBD1	10	70884011	70884011	-	CCCAT	frameshift insertion	NM_000281	4	c.253_254insATGGG	p.L85fs,			0.86		3	0	3	0	VUS	0	1	0	NA	NA	NA	NA	NA	0	NA	NA	0	1	0	NA	NA	NA	NA	NA	NA	0	0	0	0	NA	0	0
10_70884013_-_TGAGCAC	PCBD1	10	70884013	70884013	-	TGAGCAC	frameshift insertion	NM_000281	4	c.251_252insGTGCTCA	p.G84fs,			0.86		3	0	3	0	VUS	0	1	0	NA	NA	NA	NA	NA	0	NA	NA	0	1	0	NA	NA	NA	NA	NA	NA	0	0	0	0	NA	0	0
10_70884021_70884021_A_G	PCBD1	10	70884021	70884021	A	G	nonsynonymous SNV	NM_000281	4	c.T244C	p.C82R,	rs104894177	31835	0.86	0.811	9	2	7	0	Benign evidence	NA	NA	NA	NA	NA	NA	NA	NA	NA	NA	NA	NA	NA	NA	NA	NA	NA	NA	NA	NA	NA	NA	0	1	NA	0	0
10_70884025_AT_-	PCBD1	10	70884025	70884026	AT	-	frameshift deletion	NM_000281	4	c.239_240del	p.H80fs,			0.86		2	0	2	0	VUS	0	1	0	NA	NA	NA	NA	NA	0	NA	NA	0	1	0	NA	NA	NA	NA	NA	NA	0	0	0	0	NA	0	0
10_70884050_70884050_T_G	PCBD1	10	70884050	70884050	T	G	splicing	NM_000281	4	c.217-2A>C	.			0.86		1	0	1	0	LP	0	1	0	NA	NA	NA	NA	NA	0	NA	NA	0	1	0	NA	NA	NA	NA	NA	NA	0	1	0	0	NA	0	0
10_70884050_70884050_T_A	PCBD1	10	70884050	70884050	T	A	splicing	NM_000281	4	c.217-2A>T	.			0.86		1	1	0	0	LP	0	1	0	NA	NA	NA	NA	NA	0	NA	NA	0	1	0	NA	NA	NA	NA	NA	NA	0	1	0	0	NA	0	0
10_70885157_TG_-	PCBD1	10	70885157	70885158	TG	-	frameshift deletion	NM_000281	3	c.210_211del	p.Y70fs,			0.86		1	0	1	0	VUS	0	1	0	NA	NA	NA	NA	NA	0	NA	NA	0	1	0	NA	NA	NA	NA	NA	NA	0	0	0	0	NA	0	0
10_70885202_G_A	PCBD1	10	70885202	70885202	G	A	stopgain	NM_000281	3	c.C166T	p.Q56X,			0.86		1	0	1	0	LP	0	1	0	NA	NA	NA	NA	NA	0	NA	NA	0	1	0	NA	NA	NA	NA	NA	NA	0	1	0	0	NA	0	0
10_70885212_-_CTTG	PCBD1	10	70885212	70885212	-	CTTG	frameshift insertion	NM_000281	3	c.155_156insCAAG	p.R52fs,			0.86		4	2	2	0	Benign evidence	NA	NA	NA	NA	NA	NA	NA	NA	NA	NA	NA	NA	NA	NA	NA	NA	NA	NA	NA	NA	NA	NA	0	1	NA	0	0
10_70885212_TCTTGTCATG_-	PCBD1	10	70885212	70885221	TCTTGTCATG	-	frameshift deletion	NM_000281	3	c.147_156del	p.F49fs,			0.86		0	0	0	0	VUS	0	1	0	NA	NA	NA	NA	NA	0	NA	NA	0	1	0	NA	NA	NA	NA	NA	NA	0	0	0	0	NA	0	0
10_70885822_C_-	PCBD1	10	70885822	70885822	C	-	frameshift deletion	NM_000281	2	c.111delG	p.Q37fs,			0.86		20	2	18	0	Benign evidence	NA	NA	NA	NA	NA	NA	NA	NA	NA	NA	NA	NA	NA	NA	NA	NA	NA	NA	NA	NA	NA	NA	0	1	NA	0	0
10_70885824_G_A	PCBD1	10	70885824	70885824	G	A	stopgain	NM_000281	2	c.C109T	p.Q37X,			0.86		2	1	1	0	LP	0	1	0	NA	NA	NA	NA	NA	0	NA	NA	0	1	0	NA	NA	NA	NA	NA	NA	0	1	0	0	NA	0	0
10_70885890_G_A	PCBD1	10	70885890	70885890	G	A	stopgain	NM_000281	2	c.C43T	p.Q15X,			0.86		1	0	1	0	LP	0	1	0	NA	NA	NA	NA	NA	0	NA	NA	0	1	0	NA	NA	NA	NA	NA	NA	0	1	0	0	NA	0	0
10_70888530_70888530_C_G	PCBD1	10	70888530	70888530	C	G	splicing	NM_000281	1	c.3+1G>C	.			0.86		8	2	6	0	Benign evidence	NA	NA	NA	NA	NA	NA	NA	NA	NA	NA	NA	NA	NA	NA	NA	NA	NA	NA	NA	NA	NA	NA	0	1	NA	0	0
11_2159919_2159919_C_T	INS	11	2159919	2159919	C	T	nonsynonymous SNV	NM_000207	3	c.G266A	p.R89H,	rs28933985	28419	0.991	0.785	2	0	2	0	Benign evidence	NA	NA	NA	NA	NA	NA	NA	NA	NA	NA	NA	NA	NA	NA	NA	NA	NA	NA	NA	NA	NA	NA	0	1	NA	0	0
11_2159919_2159919_C_G	INS	11	2159919	2159919	C	G	nonsynonymous SNV	NM_000207	3	c.G266C	p.R89P,	rs28933985	28422	0.991	0.734	1	1	0	0	VUS	0	0	0	0	0	NA	NA	NA	0	NA	NA	1	1	0	0	0	1	NA	NA	NA	0	1	0	0	NA	0	0
11_2160874_2160874_G_C	INS	11	2160874	2160874	G	C	stopgain	NM_000207	2	c.C98G	p.S33XINS-IGF2			1		1	0	1	0	P	1	0	0	NA	NA	NA	NA	NA	0	NA	NA	0	1	0	NA	NA	NA	NA	NA	NA	0	1	0	0	NA	0	0
11_2160956_2160956_G_A	INS	11	2160956	2160956	G	A	nonsynonymous SNV	NM_000207	2	c.C16T	p.R6C,INS-IGF2	rs121908278	28429	1	0.458	2	0	2	0	Benign evidence	NA	NA	NA	NA	NA	NA	NA	NA	NA	NA	NA	NA	NA	NA	NA	NA	NA	NA	NA	NA	NA	NA	0	1	NA	0	0
11_17387126_17387126_C_A	KCNJ11	11	17387126	17387126	C	A	nonsynonymous SNV	NM_000525	1	c.G966T	p.E322D,			1	0.537	1	0	1	0	VUS	0	0	0	NA	NA	NA	NA	NA	0	NA	NA	NA	1	0	0	0	1	NA	NA	NA	0	0	0	0	NA	0	0
11_17387180_17387180_G_C	KCNJ11	11	17387180	17387180	G	C	stopgain	NM_000525	1	c.C912G	p.Y304X			1		2	0	2	0	VUS	0	0	0	NA	NA	NA	NA	NA	0	NA	NA	0	1	0	NA	NA	NA	NA	NA	NA	0	1	0	0	NA	0	0
11_17387190_17387190_C_T	KCNJ11	11	17387190	17387190	C	T	nonsynonymous SNV	NM_000525	1	c.G902A	p.R301H,	rs74339576	23722	1	0.972	4	0	4	0	Benign evidence	NA	NA	NA	NA	NA	NA	NA	NA	NA	NA	NA	NA	NA	NA	NA	NA	NA	NA	NA	NA	NA	NA	0	1	0	0	0
11_17387191_17387191_G_A	KCNJ11	11	17387191	17387191	G	A	nonsynonymous SNV	NM_000525	1	c.C901T	p.R301C,	rs377091338	639829	1	0.94	5	0	5	0	Benign evidence	NA	NA	NA	NA	NA	NA	NA	NA	NA	NA	NA	NA	NA	NA	NA	NA	NA	NA	NA	NA	NA	NA	0	1	0	0	0
11_17387224_17387224_C_T	KCNJ11	11	17387224	17387224	C	T	nonsynonymous SNV	NM_000525	1	c.G868A	p.V290M,		429187	1	0.712	1	0	1	0	Benign evidence	NA	NA	NA	NA	NA	NA	NA	NA	NA	NA	NA	NA	NA	NA	NA	NA	NA	NA	NA	NA	NA	NA	0	1	NA	0	0
11_17387278_17387278_-_A	KCNJ11	11	17387278	17387278	-	A	frameshift insertion	NM_000525	1	c.813_814insT	p.P272fs			1		1	0	1	0	VUS	0	0	0	NA	NA	NA	NA	NA	0	NA	NA	0	1	0	NA	NA	NA	NA	NA	NA	0	0	0	0	NA	0	0
11_17387332_17387332_G_A	KCNJ11	11	17387332	17387332	G	A	nonsynonymous SNV	NM_000525	1	c.C760T	p.P254S,			1	0.958	1	1	0	0	VUS	0	0	0	NA	NA	NA	NA	NA	0	NA	NA	NA	1	0	0	0	1	NA	NA	NA	0	1	0	0	NA	0	0
11_17387337_17387337_A_-	KCNJ11	11	17387337	17387337	A	-	frameshift deletion	NM_000525	1	c.755delT	p.V252fs			1		1	0	1	0	VUS	0	0	0	NA	NA	NA	NA	NA	0	NA	NA	0	1	0	NA	NA	NA	NA	NA	NA	0	0	0	0	NA	0	0
11_17387584_17387584_T_C	KCNJ11	11	17387584	17387584	T	C	nonsynonymous SNV	NM_000525	1	c.A508G	p.K170E,			1	0.981	1	0	1	0	VUS	0	0	0	NA	NA	NA	NA	NA	0	NA	NA	NA	1	0	0	0	1	NA	NA	NA	0	1	0	0	NA	0	0
11_17387592_17387592_A_T	KCNJ11	11	17387592	17387592	A	T	nonsynonymous SNV	NM_000525	1	c.T500A	p.I167N,			1	0.945	1	0	1	0	VUS	0	0	0	NA	NA	NA	NA	NA	0	NA	NA	NA	1	0	0	0	1	NA	NA	NA	0	1	0	0	NA	0	0
11_17387652_17387652_A_G	KCNJ11	11	17387652	17387652	A	G	nonsynonymous SNV	NM_000525	1	c.T440C	p.L147P,	rs28936678	23704	1	0.879	1	0	1	0	LP	0	0	0	1	0	NA	NA	NA	0	NA	NA	NA	1	0	NA	NA	NA	NA	NA	NA	0	1	0	0	NA	0	0
11_17387685_17387685_C_T	KCNJ11	11	17387685	17387685	C	T	nonsynonymous SNV	NM_000525	1	c.G407A	p.R136H,		545820	1	0.79	2	0	2	0	VUS	0	0	0	0	0	NA	NA	NA	0	NA	NA	NA	1	0	0	0	1	NA	NA	NA	0	1	0	0	NA	0	0
11_17387685_17387685_C_A	KCNJ11	11	17387685	17387685	C	A	nonsynonymous SNV	NM_000525	1	c.G407T	p.R136L,			1	0.902	2	0	2	0	VUS	0	0	0	NA	NA	NA	NA	NA	0	NA	NA	NA	1	0	0	0	1	NA	NA	NA	0	1	0	0	NA	0	0
11_17387686_17387686_-_C	KCNJ11	11	17387686	17387686	-	C	frameshift insertion	NM_000525	1	c.405dupG	p.R136fs	rs557160758		1		3	0	3	0	Benign evidence	NA	NA	NA	NA	NA	NA	NA	NA	NA	NA	NA	NA	NA	NA	NA	NA	NA	NA	NA	NA	NA	NA	0	1	NA	0	0
11_17387819_17387819_C_T	KCNJ11	11	17387819	17387819	C	T	stopgain	NM_000525	1	c.G273A	p.W91X			1	0.307	1	0	1	0	VUS	0	0	0	NA	NA	NA	NA	NA	0	NA	NA	0	1	0	NA	NA	NA	NA	NA	NA	0	0	0	0	NA	0	0
11_17387882_17387882_-_T	KCNJ11	11	17387882	17387882	-	T	frameshift insertion	NM_000525	1	c.209dupA	p.H70fs			0.697		1	0	1	0	VUS	0	0	0	NA	NA	NA	NA	NA	0	NA	NA	0	1	0	NA	NA	NA	NA	NA	NA	0	0	0	0	NA	0	0
11_17387932_17387932_G_C	KCNJ11	11	17387932	17387932	G	C	nonsynonymous SNV	NM_000525	1	c.C160G	p.R54G,			0.697	0.931	2	2	0	0	LP	0	0	0	NA	NA	NA	NA	NA	1	NA	NA	NA	1	0	0	0	1	NA	NA	NA	0	1	0	0	NA	0	0
11_17387932_17387932_G_A	KCNJ11	11	17387932	17387932	G	A	nonsynonymous SNV	NM_000525	1	c.C160T	p.R54C,	rs375848765	441401	0.697	0.959	2	0	2	0	Benign evidence	NA	NA	NA	NA	NA	NA	NA	NA	NA	NA	NA	NA	NA	NA	NA	NA	NA	NA	NA	NA	NA	NA	0	1	NA	0	0
11_17387944_17387944_G_A	KCNJ11	11	17387944	17387944	G	A	nonsynonymous SNV	NM_000525	1	c.C148T	p.R50W,			0.697	0.909	2	0	2	0	VUS	0	0	0	NA	NA	NA	NA	NA	0	NA	NA	NA	1	0	0	0	1	NA	NA	NA	0	1	0	0	NA	0	0
11_17388013_17388013_G_A	KCNJ11	11	17388013	17388013	G	A	nonsynonymous SNV	NM_000525	1	c.C79T	p.R27C,		207840	0.697	0.495	2	1	1	0	VUS	0	0	0	0	1	NA	NA	NA	0	NA	NA	NA	1	0	0	0	0	NA	NA	NA	0	0	0	0	NA	0	0
11_17393109_17393109_A_G	ABCC8	11	17393109	17393109	A	G	nonsynonymous SNV	NM_000352	39	c.T4628C	p.L1543P,	rs72559713	186811	0.178	0.915	5	0	5	0	Benign evidence	NA	NA	NA	NA	NA	NA	NA	NA	NA	NA	NA	NA	NA	NA	NA	NA	NA	NA	NA	NA	NA	NA	0	1	0	0	0
11_17393125_17393125_G_A	ABCC8	11	17393125	17393125	G	A	stopgain	NM_000352	39	c.C4612T	p.R1538X		546465	0.178		4	1	3	0	Benign evidence	NA	NA	NA	NA	NA	NA	NA	NA	NA	NA	NA	NA	NA	NA	NA	NA	NA	NA	NA	NA	NA	NA	0	1	NA	0	0
11_17393129_17393129_C_A	ABCC8	11	17393129	17393129	C	A	splicing	NM_000352	39	c.4609-1G>T	.			0.178		3	0	3	0	VUS	0	0	0	NA	NA	NA	NA	NA	0	NA	NA	0	1	0	NA	NA	NA	NA	NA	NA	0	1	0	0	NA	0	0
11_17393696_17393696_C_A	ABCC8	11	17393696	17393696	C	A	splicing	NM_000352	38	c.4608+1G>T	.			0.178		1	0	1	0	VUS	0	0	0	NA	NA	NA	NA	NA	0	NA	NA	0	1	0	NA	NA	NA	NA	NA	NA	0	1	0	0	NA	0	0
11_17394333_17394333_C_T	ABCC8	11	17394333	17394333	C	T	nonsynonymous SNV	NM_000352	37	c.G4478A	p.R1493Q,		357931	0.178	0.979	1	0	1	0	Benign evidence	NA	NA	NA	NA	NA	NA	NA	NA	NA	NA	NA	NA	NA	NA	NA	NA	NA	NA	NA	NA	NA	NA	0	1	NA	0	0
11_17394334_17394334_G_A	ABCC8	11	17394334	17394334	G	A	nonsynonymous SNV	NM_000352	37	c.C4477T	p.R1493W,	rs28936371	24135	0.178	0.93	1	0	1	0	Benign evidence	NA	NA	NA	NA	NA	NA	NA	NA	NA	NA	NA	NA	NA	NA	NA	NA	NA	NA	NA	NA	NA	NA	0	1	0	0	0
11_17394358_17394358_G_A	ABCC8	11	17394358	17394358	G	A	stopgain	NM_000352	37	c.C4453T	p.Q1485X			0.178		1	0	1	0	VUS	0	0	0	NA	NA	NA	NA	NA	0	NA	NA	0	1	0	NA	NA	NA	NA	NA	NA	0	1	0	0	NA	0	0
11_17395172_17395172_C_T	ABCC8	11	17395172	17395172	C	T	nonsynonymous SNV	NM_000352	36	c.G4411A	p.D1471N,	rs72559716	186812	0.178	0.596	6	1	5	0	Benign evidence	NA	NA	NA	NA	NA	NA	NA	NA	NA	NA	NA	NA	NA	NA	NA	NA	NA	NA	NA	NA	NA	NA	0	1	0	0	0
11_17395261_17395261_G_-	ABCC8	11	17395261	17395261	G	-	frameshift deletion	NM_000352	36	c.4322delC	p.P1441fs		546473	0.178		1	0	1	0	Benign evidence	NA	NA	NA	NA	NA	NA	NA	NA	NA	NA	NA	NA	NA	NA	NA	NA	NA	NA	NA	NA	NA	NA	0	1	NA	0	0
11_17395277_17395277_T_C	ABCC8	11	17395277	17395277	T	C	splicing	NM_000352	36	c.4308-2A>G	.		264506	0.178		4	0	4	0	Benign evidence	NA	NA	NA	NA	NA	NA	NA	NA	NA	NA	NA	NA	NA	NA	NA	NA	NA	NA	NA	NA	NA	NA	0	1	NA	0	0
11_17395610_17395610_C_T	ABCC8	11	17395610	17395610	C	T	nonsynonymous SNV	NM_000352	35	c.G4307A	p.R1436Q,	rs387906407	24125	0.178	0.976	1	0	1	0	Benign evidence	NA	NA	NA	NA	NA	NA	NA	NA	NA	NA	NA	NA	NA	NA	NA	NA	NA	NA	NA	NA	NA	NA	0	1	0	0	0
11_17395611_17395611_G_A	ABCC8	11	17395611	17395611	G	A	stopgain	NM_000352	35	c.C4306T	p.R1436X	rs193922402	44282	0.178		1	0	1	0	Benign evidence	NA	NA	NA	NA	NA	NA	NA	NA	NA	NA	NA	NA	NA	NA	NA	NA	NA	NA	NA	NA	NA	NA	0	1	NA	0	0
11_17395659_17395659_G_A	ABCC8	11	17395659	17395659	G	A	nonsynonymous SNV	NM_000352	35	c.C4258T	p.R1420C,	rs28938469	24134	0.178	0.913	7	1	6	0	Benign evidence	NA	NA	NA	NA	NA	NA	NA	NA	NA	NA	NA	NA	NA	NA	NA	NA	NA	NA	NA	NA	NA	NA	0	1	0	0	0
11_17395659_17395659_G_C	ABCC8	11	17395659	17395659	G	C	nonsynonymous SNV	NM_000352	35	c.C4258G	p.R1420G,			0.178	0.889	4	0	4	0	Benign evidence	NA	NA	NA	NA	NA	NA	NA	NA	NA	NA	NA	NA	NA	NA	NA	NA	NA	NA	NA	NA	NA	NA	0	1	NA	0	0
11_17395851_17395851_C_A	ABCC8	11	17395851	17395851	C	A	splicing	NM_000352	34	c.4198+1G>T	.			0.178		1	0	1	0	VUS	0	0	0	NA	NA	NA	NA	NA	0	NA	NA	0	1	0	NA	NA	NA	NA	NA	NA	0	1	0	0	NA	0	0
11_17395852_17395852_C_T	ABCC8	11	17395852	17395852	C	T	nonsynonymous SNV	NM_000352	34	c.G4198A	p.G1400R,	rs137852676	44281	0.178	0.991	29	1	28	0	Benign evidence	NA	NA	NA	NA	NA	NA	NA	NA	NA	NA	NA	NA	NA	NA	NA	NA	NA	NA	NA	NA	NA	NA	0	1	NA	0	0
11_17395872_17395872_C_T	ABCC8	11	17395872	17395872	C	T	nonsynonymous SNV	NM_000352	34	c.G4178A	p.R1393H,		441404	0.178	0.877	21	3	18	0	Benign evidence	NA	NA	NA	NA	NA	NA	NA	NA	NA	NA	NA	NA	NA	NA	NA	NA	NA	NA	NA	NA	NA	NA	0	1	NA	0	0
11_17395872_17395872_C_A	ABCC8	11	17395872	17395872	C	A	nonsynonymous SNV	NM_000352	34	c.G4178T	p.R1393L,			0.178	0.868	2	1	1	0	VUS	0	0	0	NA	NA	NA	NA	NA	0	NA	NA	NA	1	0	0	0	1	NA	NA	NA	0	1	0	0	NA	0	0
11_17395873_17395873_G_A	ABCC8	11	17395873	17395873	G	A	nonsynonymous SNV	NM_000352	34	c.C4177T	p.R1393C,			0.178	0.893	2	0	2	0	VUS	0	0	0	NA	NA	NA	NA	NA	0	NA	NA	NA	1	0	0	0	1	NA	NA	NA	0	1	0	0	NA	0	0
11_17395876_17395876_A_C	ABCC8	11	17395876	17395876	A	C	nonsynonymous SNV	NM_000352	34	c.T4174G	p.F1392V,		167549	0.178	0.954	2	1	1	0	VUS	0	0	0	0	1	NA	NA	NA	0	NA	NA	NA	1	0	NA	NA	NA	NA	NA	NA	0	1	0	0	NA	0	0
11_17395888_17395890_AGA_-	ABCC8	11	17395888	17395890	AGA	-	nonframeshift deletion	NM_000352	34	c.4160_4162del	p.1387_1388del	rs151344624	194041	0.178		1	0	1	0	Benign evidence	NA	NA	NA	NA	NA	NA	NA	NA	NA	NA	NA	NA	NA	NA	NA	NA	NA	NA	NA	NA	NA	NA	0	1	NA	0	0
11_17395912_17395912_T_-	ABCC8	11	17395912	17395912	T	-	frameshift deletion	NM_000352	34	c.4138delA	p.T1380fs		956429	0.178		4	2	2	0	Benign evidence	NA	NA	NA	NA	NA	NA	NA	NA	NA	NA	NA	NA	NA	NA	NA	NA	NA	NA	NA	NA	NA	NA	0	1	NA	0	0
11_17396914_17396914_A_C	ABCC8	11	17396914	17396914	A	C	splicing	NM_000352	33	c.4119+2T>G	.			0.266		1	0	1	0	VUS	0	0	0	NA	NA	NA	NA	NA	0	NA	NA	0	1	0	NA	NA	NA	NA	NA	NA	0	1	0	0	NA	0	0
11_17396915_17396915_C_-	ABCC8	11	17396915	17396915	C	-	splicing	NM_000352	33	c.4119+1G>-	.		357935	0.266		3	0	3	0	VUS	0	0	0	0	1	NA	NA	NA	0	NA	NA	0	1	0	NA	NA	NA	NA	NA	NA	0	0	0	0	NA	0	0
11_17396915_17396915_C_T	ABCC8	11	17396915	17396915	C	T	splicing	NM_000352	33	c.4119+1G>A	.		207844	0.266		4	0	4	0	Benign evidence	NA	NA	NA	NA	NA	NA	NA	NA	NA	NA	NA	NA	NA	NA	NA	NA	NA	NA	NA	NA	NA	NA	0	1	NA	0	0
11_17396921_17396921_G_A	ABCC8	11	17396921	17396921	G	A	stopgain	NM_000352	33	c.C4114T	p.Q1372X	rs530152803	783925	0.266	0.625	1	0	1	0	VUS	0	0	0	0	0	NA	NA	NA	0	NA	NA	0	1	0	NA	NA	NA	NA	NA	NA	0	0	0	0	NA	0	0
11_17396927_17396927_G_T	ABCC8	11	17396927	17396927	G	T	nonsynonymous SNV	NM_000352	33	c.C4108A	p.P1370T,			0.266	0.695	4	0	4	0	Benign evidence	NA	NA	NA	NA	NA	NA	NA	NA	NA	NA	NA	NA	NA	NA	NA	NA	NA	NA	NA	NA	NA	NA	0	1	NA	0	0
11_17396976_17396976_G_C	ABCC8	11	17396976	17396976	G	C	stopgain	NM_000352	33	c.C4059G	p.Y1353X			0.266	0.407	1	0	1	0	VUS	0	0	0	NA	NA	NA	NA	NA	0	NA	NA	0	1	0	NA	NA	NA	NA	NA	NA	0	0	0	0	NA	0	0
11_17396980_17396980_C_T	ABCC8	11	17396980	17396980	C	T	nonsynonymous SNV	NM_000352	33	c.G4055A	p.R1352H,	rs28936370	24137	0.266	0.934	1	0	1	0	Benign evidence	NA	NA	NA	NA	NA	NA	NA	NA	NA	NA	NA	NA	NA	NA	NA	NA	NA	NA	NA	NA	NA	NA	0	1	NA	0	0
11_17396981_17396981_G_A	ABCC8	11	17396981	17396981	G	A	nonsynonymous SNV	NM_000352	33	c.C4054T	p.R1352C,			0.266	0.322	1	0	1	0	VUS	0	0	0	NA	NA	NA	NA	NA	0	NA	NA	NA	1	0	0	0	1	NA	NA	NA	0	0	0	0	NA	0	0
11_17397191_17397191_A_G	ABCC8	11	17397191	17397191	A	G	splicing	NM_000352	32	c.3988+2T>C	.			0.266		1	0	1	0	Benign evidence	NA	NA	NA	NA	NA	NA	NA	NA	NA	NA	NA	NA	NA	NA	NA	NA	NA	NA	NA	NA	NA	NA	0	1	NA	0	0
11_17397244_17397244_G_-	ABCC8	11	17397244	17397244	G	-	frameshift deletion	NM_000352	32	c.3937delC	p.R1313fs			0.266		0	0	0	0	VUS	0	0	0	NA	NA	NA	NA	NA	0	NA	NA	0	1	0	NA	NA	NA	NA	NA	NA	0	0	0	0	NA	0	0
11_17397314_17397314_C_T	ABCC8	11	17397314	17397314	C	T	splicing	NM_000352	32	c.3868-1G>A	.			0.266		3	0	3	1	Benign evidence	NA	NA	NA	NA	NA	NA	NA	NA	NA	NA	NA	NA	NA	NA	NA	NA	NA	NA	NA	NA	NA	NA	0	1	NA	1	0
11_17398337_17398337_G_A	ABCC8	11	17398337	17398337	G	A	splicing	ABCC9	ABCC10	c.3753+2C>T	.		652167	0.266		2	2	0	0	LP	0	0	0	0	1	NA	NA	NA	1	NA	NA	0	1	0	NA	NA	NA	NA	NA	NA	0	1	0	0	NA	0	0
11_17398344_17398344_G_A	ABCC8	11	17398344	17398344	G	A	stopgain	NM_000352	30	c.C3748T	p.R1250X		357938	0.266	0.63	1	0	1	0	VUS	0	0	0	1	0	NA	NA	NA	0	NA	NA	0	1	0	NA	NA	NA	NA	NA	NA	0	0	0	0	NA	0	0
11_17398411_17398411_G_-	ABCC8	11	17398411	17398411	G	-	frameshift deletion	NM_000352	30	c.3681delC	p.L1227fs			0.266		0	0	0	0	VUS	0	0	0	NA	NA	NA	NA	NA	0	NA	NA	0	1	0	NA	NA	NA	NA	NA	NA	0	0	0	0	NA	0	0
11_17398441_17398441_C_-	ABCC8	11	17398441	17398441	C	-	frameshift deletion	NM_000352	30	c.3651delG	p.R1217fs			0.266		1	0	1	0	VUS	0	0	0	NA	NA	NA	NA	NA	0	NA	NA	0	1	0	NA	NA	NA	NA	NA	NA	0	0	0	0	NA	0	0
11_17398442_17398442_C_G	ABCC8	11	17398442	17398442	C	G	splicing	NM_000352	30	c.3651-1G>C	.			0.266		1	0	1	0	Benign evidence	NA	NA	NA	NA	NA	NA	NA	NA	NA	NA	NA	NA	NA	NA	NA	NA	NA	NA	NA	NA	NA	NA	0	1	NA	0	0
11_17402670_17402670_C_T	ABCC8	11	17402670	17402670	C	T	nonsynonymous SNV	NM_000352	29	c.G3641A	p.R1214Q,	rs367850779	621346	0.266	0.97	4	0	4	0	Benign evidence	NA	NA	NA	NA	NA	NA	NA	NA	NA	NA	NA	NA	NA	NA	NA	NA	NA	NA	NA	NA	NA	NA	0	1	0	0	0
11_17402671_17402671_G_A	ABCC8	11	17402671	17402671	G	A	nonsynonymous SNV	NM_000352	29	c.C3640T	p.R1214W,	rs139964066	237314	0.266	0.746	15	0	15	0	Benign evidence	NA	NA	NA	NA	NA	NA	NA	NA	NA	NA	NA	NA	NA	NA	NA	NA	NA	NA	NA	NA	NA	NA	0	1	NA	0	0
11_17402683_17402683_G_-	ABCC8	11	17402683	17402683	G	-	frameshift deletion	NM_000352	29	c.3628delC	p.L1210fs			0.266		2	0	2	0	VUS	0	0	0	NA	NA	NA	NA	NA	0	NA	NA	0	1	0	NA	NA	NA	NA	NA	NA	0	0	0	0	NA	0	0
11_17402725_17402725_G_A	ABCC8	11	17402725	17402725	G	A	stopgain	NM_000352	29	c.C3586T	p.Q1196X			0.266	0.379	1	0	1	0	VUS	0	0	0	NA	NA	NA	NA	NA	0	NA	NA	0	1	0	NA	NA	NA	NA	NA	NA	0	0	0	0	NA	0	0
11_17404511_17404511_C_T	ABCC8	11	17404511	17404511	C	T	splicing	NM_000352	28	c.3557+1G>A	.		545888	0.266		1	0	1	0	VUS	0	0	0	0	1	NA	NA	NA	0	NA	NA	0	1	0	NA	NA	NA	NA	NA	NA	0	1	0	0	NA	0	0
11_17404552_17404552_C_T	ABCC8	11	17404552	17404552	C	T	nonsynonymous SNV	NM_000352	28	c.G3517A	p.V1173M,	rs141322087	44274	0.178	0.273	6	0	6	0	Benign evidence	NA	NA	NA	NA	NA	NA	NA	NA	NA	NA	NA	NA	NA	NA	NA	NA	NA	NA	NA	NA	NA	NA	0	1	NA	0	0
11_17404560_17404560_A_-	ABCC8	11	17404560	17404560	A	-	frameshift deletion	NM_000352	28	c.3509delT	p.L1170fs		167544	0.178		19	2	17	0	Benign evidence	NA	NA	NA	NA	NA	NA	NA	NA	NA	NA	NA	NA	NA	NA	NA	NA	NA	NA	NA	NA	NA	NA	0	1	NA	0	0
11_17404624_17404625_AG_-	ABCC8	11	17404624	17404625	AG	-	frameshift deletion	NM_000352	28	c.3444_3445del	p.L1148fs			0.178		1	0	1	0	VUS	0	0	0	NA	NA	NA	NA	NA	0	NA	NA	0	1	0	NA	NA	NA	NA	NA	NA	0	0	0	0	NA	0	0
11_17404643_17404643_C_-	ABCC8	11	17404643	17404643	C	-	frameshift deletion	NM_000352	28	c.3426delG	p.L1142fs			0.178		1	0	1	0	VUS	0	0	0	NA	NA	NA	NA	NA	0	NA	NA	0	1	0	NA	NA	NA	NA	NA	NA	0	0	0	0	NA	0	0
11_17406690_17406690_C_T	ABCC8	11	17406690	17406690	C	T	stopgain	NM_000352	26	c.G3261A	p.W1087X			0.178		2	0	2	0	VUS	0	0	0	NA	NA	NA	NA	NA	0	NA	NA	0	1	0	NA	NA	NA	NA	NA	NA	0	1	0	0	NA	0	0
11_17406901_17406920_CAGTTCCTGGCTGCAGGGGT_-	ABCC8	11	17406901	17406920	CAGTTCCTGGCTGCAGGGGT	-	frameshift deletion	NM_000352	25	c.3130_3149del	p.T1044fs		264418	0.178		4	0	4	0	Benign evidence	NA	NA	NA	NA	NA	NA	NA	NA	NA	NA	NA	NA	NA	NA	NA	NA	NA	NA	NA	NA	NA	NA	0	1	NA	0	0
11_17406943_17406943_C_T	ABCC8	11	17406943	17406943	C	T	stopgain	NM_000352	25	c.G3107A	p.W1036X		577181	0.178	0.159	1	0	1	0	VUS	0	0	0	1	0	NA	NA	NA	0	NA	NA	0	1	0	NA	NA	NA	NA	NA	NA	0	0	0	0	NA	0	0
11_17407058_17407058_G_A	ABCC8	11	17407058	17407058	G	A	stopgain	NM_000352	25	c.C2992T	p.R998X		429204	0.178		2	0	2	0	Benign evidence	NA	NA	NA	NA	NA	NA	NA	NA	NA	NA	NA	NA	NA	NA	NA	NA	NA	NA	NA	NA	NA	NA	0	1	NA	0	0
11_17407353_17407353_C_T	ABCC8	11	17407353	17407353	C	T	splicing	NM_000352	24	c.2920+1G>A	.			0.178		1	0	1	0	VUS	0	0	0	NA	NA	NA	NA	NA	0	NA	NA	0	1	0	NA	NA	NA	NA	NA	NA	0	1	0	0	NA	0	0
11_17407417_17407417_G_A	ABCC8	11	17407417	17407417	G	A	stopgain	NM_000352	24	c.C2857T	p.Q953X	rs541269678	186814	0.178		2	0	2	0	Benign evidence	NA	NA	NA	NA	NA	NA	NA	NA	NA	NA	NA	NA	NA	NA	NA	NA	NA	NA	NA	NA	NA	NA	0	1	NA	0	0
11_17408391_17408391_C_T	ABCC8	11	17408391	17408391	C	T	splicing	NM_000352	23	c.2820+1G>A	.			0.178		1	0	1	0	VUS	0	0	0	NA	NA	NA	NA	NA	0	NA	NA	0	1	0	NA	NA	NA	NA	NA	NA	0	1	0	0	NA	0	0
11_17408415_17408415_G_A	ABCC8	11	17408415	17408415	G	A	stopgain	NM_000352	23	c.C2797T	p.R933X		186815	0.178		3	0	3	0	Benign evidence	NA	NA	NA	NA	NA	NA	NA	NA	NA	NA	NA	NA	NA	NA	NA	NA	NA	NA	NA	NA	NA	NA	0	1	NA	0	0
11_17408518_17408518_C_G	ABCC8	11	17408518	17408518	C	G	splicing	NM_000352	23	c.2695-1G>C	.		357944	0.178		1	0	1	0	LP	0	0	0	1	0	NA	NA	NA	0	NA	NA	0	1	0	NA	NA	NA	NA	NA	NA	0	1	0	0	NA	0	0
11_17410517_17410517_C_T	ABCC8	11	17410517	17410517	C	T	stopgain	NM_000352	22	c.G2693A	p.W898X		621347	0.178		1	0	1	0	VUS	0	0	0	0	1	NA	NA	NA	0	NA	NA	0	1	0	NA	NA	NA	NA	NA	NA	0	1	0	0	NA	0	0
11_17410622_17410625_AGAT_-	ABCC8	11	17410622	17410625	AGAT	-	frameshift deletion	NM_000352	22	c.2585_2588del	p.H862fs			0.178		1	0	1	0	VUS	0	0	0	NA	NA	NA	NA	NA	0	NA	NA	0	1	0	NA	NA	NA	NA	NA	NA	0	0	0	0	NA	0	0
11_17412701_17412701_G_A	ABCC8	11	17412701	17412701	G	A	stopgain	NM_000352	21	c.C2521T	p.R841X		983968	0.178		1	0	1	0	LP	0	0	0	1	0	NA	NA	NA	0	NA	NA	0	1	0	NA	NA	NA	NA	NA	NA	0	1	0	0	NA	0	0
11_17412716_17412716_G_A	ABCC8	11	17412716	17412716	G	A	stopgain	NM_000352	21	c.C2506T	p.R836X	rs72559722	186816	0.178		2	0	2	0	Benign evidence	NA	NA	NA	NA	NA	NA	NA	NA	NA	NA	NA	NA	NA	NA	NA	NA	NA	NA	NA	NA	NA	NA	0	1	NA	0	0
11_17412747_17412747_C_G	ABCC8	11	17412747	17412747	C	G	splicing	NM_000352	21	c.2476-1G>C	.			0.178		1	0	1	0	VUS	0	0	0	NA	NA	NA	NA	NA	0	NA	NA	0	1	0	NA	NA	NA	NA	NA	NA	0	1	0	0	NA	0	0
11_17413447_17413447_G_A	ABCC8	11	17413447	17413447	G	A	stopgain	NM_000352	20	c.C2422T	p.Q808X			0.178		1	0	1	0	VUS	0	0	0	NA	NA	NA	NA	NA	0	NA	NA	0	1	0	NA	NA	NA	NA	NA	NA	0	1	0	0	NA	0	0
11_17413479_17413479_C_T	ABCC8	11	17413479	17413479	C	T	splicing	NM_000352	20	c.2391-1G>A	.			0.178		1	0	1	0	VUS	0	0	0	NA	NA	NA	NA	NA	0	NA	NA	0	1	0	NA	NA	NA	NA	NA	NA	0	1	0	0	NA	0	0
11_17416929_17416929_C_T	ABCC8	11	17416929	17416929	C	T	splicing	NM_000352	17	c.2255+1G>A	.			0.178		1	0	1	0	VUS	0	0	0	NA	NA	NA	NA	NA	0	NA	NA	0	1	0	NA	NA	NA	NA	NA	NA	0	1	0	0	NA	0	0
11_17427069_17427069_T_-	ABCC8	11	17427069	17427069	T	-	frameshift deletion	NM_000352	16	c.2202delA	p.S734fs			0.178		1	0	1	0	VUS	0	0	0	NA	NA	NA	NA	NA	0	NA	NA	0	1	0	NA	NA	NA	NA	NA	NA	0	0	0	0	NA	0	0
11_17427865_17427865_A_G	ABCC8	11	17427865	17427865	A	G	splicing	NM_000352	15	c.2116+2T>C	.		186818	0.178		2	0	2	0	VUS	0	0	0	0	1	NA	NA	NA	0	NA	NA	0	1	0	NA	NA	NA	NA	NA	NA	0	1	0	0	NA	0	0
11_17427870_17427870_G_A	ABCC8	11	17427870	17427870	G	A	stopgain	NM_000352	15	c.C2113T	p.R705X			0.178		3	0	3	0	VUS	0	0	0	NA	NA	NA	NA	NA	0	NA	NA	0	1	0	NA	NA	NA	NA	NA	NA	0	0	0	0	NA	0	0
11_17428407_17428407_T_A	ABCC8	11	17428407	17428407	T	A	splicing	NM_000352	14	c.1924-2A>T	.			0.178		1	0	1	0	VUS	0	0	0	NA	NA	NA	NA	NA	0	NA	NA	0	1	0	NA	NA	NA	NA	NA	NA	0	1	0	0	NA	0	0
11_17428609_17428609_G_-	ABCC8	11	17428609	17428609	G	-	frameshift deletion	NM_000352	13	c.1879delC	p.H627fs		357949	0.178		14	1	13	0	Benign evidence	NA	NA	NA	NA	NA	NA	NA	NA	NA	NA	NA	NA	NA	NA	NA	NA	NA	NA	NA	NA	NA	NA	0	1	NA	0	0
11_17430839_17430839_G_A	ABCC8	11	17430839	17430839	G	A	stopgain	NM_000352	12	c.C1792T	p.R598X	rs139328569	429210	0.178		3	0	3	0	Benign evidence	NA	NA	NA	NA	NA	NA	NA	NA	NA	NA	NA	NA	NA	NA	NA	NA	NA	NA	NA	NA	NA	NA	0	1	NA	0	0
11_17442719_17442719_C_A	ABCC8	11	17442719	17442719	C	A	splicing	NM_000352	10	c.1630+1G>T	.		357951	0.178		11	3	8	0	Benign evidence	NA	NA	NA	NA	NA	NA	NA	NA	NA	NA	NA	NA	NA	NA	NA	NA	NA	NA	NA	NA	NA	NA	0	1	NA	0	0
11_17442719_17442719_C_T	ABCC8	11	17442719	17442719	C	T	splicing	NM_000352	10	c.1630+1G>A	.			0.178		1	0	1	0	VUS	0	0	0	NA	NA	NA	NA	NA	0	NA	NA	0	1	0	NA	NA	NA	NA	NA	NA	0	1	0	0	NA	0	0
11_17442734_17442734_T_C	ABCC8	11	17442734	17442734	T	C	nonsynonymous SNV	NM_000352	10	c.A1616G	p.Y539C,	rs193922397	44271	0.178	0.701	4	0	4	0	VUS	0	0	0	0	1	NA	NA	NA	0	NA	NA	NA	1	0	NA	NA	NA	NA	NA	NA	0	1	0	0	NA	0	0
11_17442818_17442818_A_G	ABCC8	11	17442818	17442818	A	G	nonsynonymous SNV	NM_000352	10	c.T1532C	p.L511P,		207851	0.178	0.94	4	0	4	0	Benign evidence	NA	NA	NA	NA	NA	NA	NA	NA	NA	NA	NA	NA	NA	NA	NA	NA	NA	NA	NA	NA	NA	NA	0	1	NA	0	0
11_17442883_17442883_C_T	ABCC8	11	17442883	17442883	C	T	splicing	NM_000352	10	c.1468-1G>A	.			0.178		1	0	1	0	VUS	0	0	0	NA	NA	NA	NA	NA	0	NA	NA	0	1	0	NA	NA	NA	NA	NA	NA	0	1	0	0	NA	0	0
11_17443306_17443306_-_AA	ABCC8	11	17443306	17443306	-	AA	frameshift insertion	NM_000352	9	c.1338_1339insTT	p.V447fs			0.178		1	0	1	0	VUS	0	0	0	NA	NA	NA	NA	NA	0	NA	NA	0	1	0	NA	NA	NA	NA	NA	NA	0	0	0	0	NA	0	0
11_17448563_17448563_-_GAGCTGATTGGTGTCGATGGCAACCAGATTA	ABCC8	11	17448563	17448563	-	GAGCTGATTGGTGTCGATGGCAACCAGATTA	stopgain	NM_000352	8	c.1284_1285insTAATCTGGTTGCCATCGACACCAATCAGCTC	p.M429_W430delinsX		429214	0.178		5	0	5	0	Benign evidence	NA	NA	NA	NA	NA	NA	NA	NA	NA	NA	NA	NA	NA	NA	NA	NA	NA	NA	NA	NA	NA	NA	0	1	NA	0	0
11_17453117_17453117_A_G	ABCC8	11	17453117	17453117	A	G	splicing	NM_000352	7	c.1176+2T>C	.		621807	0.178		11	0	11	0	Benign evidence	NA	NA	NA	NA	NA	NA	NA	NA	NA	NA	NA	NA	NA	NA	NA	NA	NA	NA	NA	NA	NA	NA	0	1	NA	0	0
11_17453151_17453151_C_G	ABCC8	11	17453151	17453151	C	G	nonsynonymous SNV	NM_000352	7	c.G1144C	p.E382Q,			0.178	0.524	1	0	1	0	VUS	0	0	0	NA	NA	NA	NA	NA	0	NA	NA	NA	1	0	0	0	1	NA	NA	NA	0	0	0	0	NA	0	0
11_17453270_17453270_C_G	ABCC8	11	17453270	17453270	C	G	nonsynonymous SNV	NM_000352	7	c.G1025C	p.G342A,			0.178	0.47	1	0	1	0	VUS	0	0	0	NA	NA	NA	NA	NA	0	NA	NA	NA	1	0	0	0	0	NA	NA	NA	0	0	0	0	NA	0	0
11_17453271_17453271_C_T	ABCC8	11	17453271	17453271	C	T	nonsynonymous SNV	NM_000352	7	c.G1024A	p.G342R,		978938	0.178	0.628	2	0	2	0	Benign evidence	NA	NA	NA	NA	NA	NA	NA	NA	NA	NA	NA	NA	NA	NA	NA	NA	NA	NA	NA	NA	NA	NA	0	1	NA	0	0
11_17460514_17460514_T_A	ABCC8	11	17460514	17460514	T	A	stopgain	NM_000352	6	c.A985T	p.K329X		768348	0.178		1	0	1	0	VUS	0	0	0	0	0	NA	NA	NA	0	NA	NA	0	1	0	NA	NA	NA	NA	NA	NA	0	1	0	0	NA	0	0
11_17461616_17461616_G_T	ABCC8	11	17461616	17461616	G	T	stopgain	NM_000352	5	c.C789A	p.Y263X			0.178		3	0	3	0	VUS	0	0	0	NA	NA	NA	NA	NA	0	NA	NA	0	1	0	NA	NA	NA	NA	NA	NA	0	1	0	0	NA	0	0
11_17461620_17461621_TT_-	ABCC8	11	17461620	17461621	TT	-	frameshift deletion	NM_000352	5	c.784_785del	p.N262fs			0.178		1	1	0	0	VUS	0	0	0	NA	NA	NA	NA	NA	0	NA	NA	0	1	0	NA	NA	NA	NA	NA	NA	0	0	0	0	NA	0	0
11_17461630_17461630_C_-	ABCC8	11	17461630	17461630	C	-	frameshift deletion	NM_000352	5	c.775delG	p.A259fs			0.178		1	0	1	0	VUS	0	0	0	NA	NA	NA	NA	NA	0	NA	NA	0	1	0	NA	NA	NA	NA	NA	NA	0	0	0	0	NA	0	0
11_17461663_17461663_G_A	ABCC8	11	17461663	17461663	G	A	stopgain	NM_000352	5	c.C742T	p.R248X	rs72559730	577184	0.178		6	0	6	0	Benign evidence	NA	NA	NA	NA	NA	NA	NA	NA	NA	NA	NA	NA	NA	NA	NA	NA	NA	NA	NA	NA	NA	NA	0	1	NA	0	0
11_17461709_17461709_C_T	ABCC8	11	17461709	17461709	C	T	stopgain	NM_000352	5	c.G696A	p.W232X		621349	0.178		1	0	1	0	LP	0	0	0	1	0	NA	NA	NA	0	NA	NA	0	1	0	NA	NA	NA	NA	NA	NA	0	1	0	0	NA	0	0
11_17461712_17461712_C_T	ABCC8	11	17461712	17461712	C	T	stopgain	NM_000352	5	c.G693A	p.W231X			0.178		1	0	1	0	VUS	0	0	0	0	1	NA	NA	NA	0	NA	NA	0	1	0	NA	NA	NA	NA	NA	NA	0	1	0	0	NA	0	0
11_17461715_17461715_G_C	ABCC8	11	17461715	17461715	G	C	stopgain	NM_000352	5	c.C690G	p.Y230X			0.178		1	0	1	0	VUS	0	0	0	NA	NA	NA	NA	NA	0	NA	NA	0	1	0	NA	NA	NA	NA	NA	NA	0	1	0	0	NA	0	0
11_17461750_17461750_G_A	ABCC8	11	17461750	17461750	G	A	stopgain	NM_000352	5	c.C655T	p.Q219X			0.178		1	0	1	0	VUS	0	0	0	NA	NA	NA	NA	NA	0	NA	NA	0	1	0	NA	NA	NA	NA	NA	NA	0	1	0	0	NA	0	0
11_17461826_17461826_C_G	ABCC8	11	17461826	17461826	C	G	splicing	NM_000352	5	c.580-1G>C	.			0.178		1	0	1	0	VUS	0	0	0	NA	NA	NA	NA	NA	0	NA	NA	0	1	0	NA	NA	NA	NA	NA	NA	0	1	0	0	NA	0	0
11_17463454_17463454_T_C	ABCC8	11	17463454	17463454	T	C	nonsynonymous SNV	NM_000352	4	c.A563G	p.N188S,		207857	0.178	0.533	1	0	1	0	VUS	0	0	0	1	0	NA	NA	NA	0	NA	NA	NA	1	0	NA	NA	NA	NA	NA	NA	0	0	0	0	NA	0	0
11_17463589_17463589_C_T	ABCC8	11	17463589	17463589	C	T	stopgain	NM_000352	4	c.G428A	p.W143X			0.178		7	1	6	0	Benign evidence	NA	NA	NA	NA	NA	NA	NA	NA	NA	NA	NA	NA	NA	NA	NA	NA	NA	NA	NA	NA	NA	NA	0	1	NA	0	0
11_17470099_17470099_A_G	ABCC8	11	17470099	17470099	A	G	splicing	NM_000352	3	c.412+2T>C	.			0.178		1	0	1	0	VUS	0	0	0	NA	NA	NA	NA	NA	0	NA	NA	0	1	0	NA	NA	NA	NA	NA	NA	0	1	0	0	NA	0	0
11_17470182_17470182_C_T	ABCC8	11	17470182	17470182	C	T	nonsynonymous SNV	NM_000352	3	c.G331A	p.G111R,		207858	0.178	0.636	1	0	1	0	Benign evidence	NA	NA	NA	NA	NA	NA	NA	NA	NA	NA	NA	NA	NA	NA	NA	NA	NA	NA	NA	NA	NA	NA	0	1	0	0	0
11_17470224_17470224_T_C	ABCC8	11	17470224	17470224	T	C	splicing	NM_000352	3	c.291-2A>G	.		186820	0.178		1	0	1	0	VUS	0	0	0	0	1	NA	NA	NA	0	NA	NA	0	1	0	NA	NA	NA	NA	NA	NA	0	1	0	0	NA	0	0
11_17474920_17474920_C_T	ABCC8	11	17474920	17474920	C	T	nonsynonymous SNV	NM_000352	2	c.G256A	p.V86M,			0.178	0.708	1	0	1	0	VUS	0	0	0	NA	NA	NA	NA	NA	0	NA	NA	NA	1	0	0	0	1	NA	NA	NA	0	1	0	0	NA	0	0
11_17474937_17474937_A_C	ABCC8	11	17474937	17474937	A	C	nonsynonymous SNV	NM_000352	2	c.T239G	p.M80R,		207859	0.178	0.561	3	0	3	0	VUS	0	0	0	0	1	NA	NA	NA	0	NA	NA	NA	1	0	NA	NA	NA	NA	NA	NA	0	0	0	0	NA	0	0
11_17474952_17474952_C_T	ABCC8	11	17474952	17474952	C	T	stopgain	NM_000352	2	c.G224A	p.W75X			0.178		1	0	1	0	VUS	0	0	0	NA	NA	NA	NA	NA	0	NA	NA	0	1	0	NA	NA	NA	NA	NA	NA	0	1	0	0	NA	0	0
11_17474956_17474956_G_A	ABCC8	11	17474956	17474956	G	A	nonsynonymous SNV	NM_000352	2	c.C220T	p.R74W,	rs201682634	357960	0.178	0.976	1	0	1	0	Benign evidence	NA	NA	NA	NA	NA	NA	NA	NA	NA	NA	NA	NA	NA	NA	NA	NA	NA	NA	NA	NA	NA	NA	0	1	0	0	0
11_17474960_17474960_G_T	ABCC8	11	17474960	17474960	G	T	nonsynonymous SNV	NM_000352	2	c.C216A	p.N72K,			0.178	0.637	1	0	1	0	VUS	0	0	0	NA	NA	NA	NA	NA	0	NA	NA	NA	1	0	0	0	1	NA	NA	NA	0	0	0	0	NA	0	0
11_17476643_17476643_G_A	ABCC8	11	17476643	17476643	G	A	nonsynonymous SNV	NM_000352	1	c.C134T	p.P45L,	rs267606623	24149	0.178	0.824	1	1	0	0	VUS	0	0	0	0	1	NA	NA	NA	0	NA	NA	NA	1	0	NA	NA	NA	NA	NA	NA	0	1	0	0	NA	0	0
11_17476715_17476715_A_T	ABCC8	11	17476715	17476715	A	T	nonsynonymous SNV	NM_000352	1	c.T62A	p.V21D,	rs200670692	487472	0.178	0.863	7	0	7	0	Benign evidence	NA	NA	NA	NA	NA	NA	NA	NA	NA	NA	NA	NA	NA	NA	NA	NA	NA	NA	NA	NA	NA	NA	1	1	NA	0	0
11_17476716_17476716_C_T	ABCC8	11	17476716	17476716	C	T	nonsynonymous SNV	NM_000352	1	c.G61A	p.V21I,			0.178	0.619	4	1	3	0	Benign evidence	NA	NA	NA	NA	NA	NA	NA	NA	NA	NA	NA	NA	NA	NA	NA	NA	NA	NA	NA	NA	NA	NA	0	1	NA	0	0
12_120978797_120978797_C_T	HNF1A	12	120978797	120978797	C	T	nonsynonymous SNV	NM_000545	1	c.C29T	p.T10M,		429373	0.48	0.634	4	1	3	0	VUS	0	0	0	0	1	NA	NA	NA	0	0	1	NA	0	0	0	0	0	NA	NA	NA	NA	0	0	0	NA	0	0
12_120978797_120978797_C_G	HNF1A	12	120978797	120978797	C	G	nonsynonymous SNV	NM_000545	1	c.C29G	p.T10R,			0.48	0.468	1	0	1	0	VUS	0	0	0	NA	NA	NA	NA	NA	0	NA	NA	NA	1	0	0	0	1	NA	NA	NA	NA	0	0	0	NA	0	0
12_120988897_120988897_C_T	HNF1A	12	120988897	120988897	C	T	nonsynonymous SNV	NM_000545	2	c.C391T	p.R131W,	rs137853244	29982	0.48	0.903	1	1	0	0	LP	0	0	0	1	0	0	0	1	0	NA	NA	NA	1	0	0	1	0	NA	NA	NA	NA	1	0	0	0	0	0
12_120988973_120988973_C_T	HNF1A	12	120988973	120988973	C	T	nonsynonymous SNV	NM_000545	2	c.C467T	p.T156M,	rs150513055	45483	0.48	0.786	9	1	8	0	VUS	0	0	0	0	1	NA	NA	NA	0	0	NA	NA	0	0	0	0	0	NA	NA	NA	NA	1	0	0	NA	0	0
12_120988981_120988981_C_T	HNF1A	12	120988981	120988981	C	T	nonsynonymous SNV	NM_000545	2	c.C475T	p.R159W,		421907	0.48	0.907	1	1	0	0	LP	0	0	0	1	0	NA	NA	NA	0	NA	NA	NA	1	0	0	0	1	NA	NA	NA	NA	1	0	0	NA	0	0
12_120989032_120989032_C_T	HNF1A	12	120989032	120989032	C	T	stopgain	NM_000545	2	c.C526T	p.Q176X		360075	0.48		1	0	1	0	P	1	0	0	1	0	0	1	0	0	NA	NA	0	1	0	NA	NA	NA	NA	NA	NA	0	1	0	0	0	0	0
12_120993519_120993519_G_A	HNF1A	12	120993519	120993519	G	A	splicing	NM_000545	3	c.527-1G>A	.		444935	0.48		1	1	0	0	P	1	0	0	1	0	NA	NA	NA	0	NA	NA	0	1	0	NA	NA	NA	NA	NA	NA	0	1	0	0	NA	0	0
12_120993591_120993591_C_T	HNF1A	12	120993591	120993591	C	T	nonsynonymous SNV	NM_000545	3	c.C598T	p.R200W,	rs193922598	45485	0.48	0.775	1	0	1	0	VUS	0	0	0	0	1	NA	NA	NA	0	NA	NA	NA	1	0	0	1	0	NA	NA	NA	0	1	0	0	NA	0	0
12_120993678_120993678_C_T	HNF1A	12	120993678	120993678	C	T	stopgain	NM_000545	3	c.C685T	p.R229X		408541	0.48		1	1	0	0	P	1	0	0	1	0	NA	NA	NA	0	NA	NA	0	1	0	NA	NA	NA	NA	NA	NA	0	1	0	0	NA	0	0
12_120993679_120993679_G_A	HNF1A	12	120993679	120993679	G	A	nonsynonymous SNV	NM_000545	3	c.G686A	p.R229Q,		371844	0.48	0.953	2	2	0	0	P	0	0	0	1	0	NA	NA	NA	1	NA	NA	NA	1	0	NA	NA	NA	NA	NA	NA	NA	1	0	0	NA	0	0
12_120994262_120994262_G_A	HNF1A	12	120994262	120994262	G	A	nonsynonymous SNV	NM_000545	4	c.G812A	p.R271Q,		444937	0.48	0.945	2	2	0	0	P	0	0	0	1	0	0	0	1	1	NA	NA	NA	1	0	0	0	1	NA	NA	NA	NA	1	0	0	0	0	0
12_120994277_120994277_C_G	HNF1A	12	120994277	120994277	C	G	nonsynonymous SNV	NM_000545	4	c.C827G	p.A276G,	rs137853245	45493	0.48	0.901	1	0	1	0	VUS	0	0	0	0	1	NA	NA	NA	0	NA	NA	NA	0	0	0	0	1	NA	NA	NA	NA	1	0	0	NA	0	0
12_120994313_120994313_-_C	HNF1A	12	120994313	120994313	-	C	frameshift insertion	NM_000545	4	c.863_864insC	p.G288fs			0.48		23	4	19	0	Benign evidence	NA	NA	NA	NA	NA	NA	NA	NA	NA	NA	NA	NA	NA	NA	NA	NA	NA	NA	NA	NA	NA	NA	1	1	NA	0	0
12_120994314_120994314_-_C	HNF1A	12	120994314	120994314	-	C	frameshift insertion	NM_000545	4	c.865dupC	p.G288fs		29966	0.48		0	0	0	0	Benign evidence	NA	NA	NA	NA	NA	NA	NA	NA	NA	NA	NA	NA	NA	NA	NA	NA	NA	NA	NA	NA	NA	NA	1	1	NA	0	0
12_120994322_120994322_C_G	HNF1A	12	120994322	120994322	C	G	nonsynonymous SNV	NM_000545	4	c.C872G	p.P291R,	rs193922606	45494	0.48	0.419	3	0	3	0	Benign evidence	NA	NA	NA	NA	NA	NA	NA	NA	NA	NA	NA	NA	NA	NA	NA	NA	NA	NA	NA	NA	NA	NA	1	0	NA	0	0
12_120996568_120996568_C_A	HNF1A	12	120996568	120996568	C	A	nonsynonymous SNV	NM_000545	6	c.C1135A	p.P379T,		961092	0.48	0.964	3	1	2	0	Benign evidence	NA	NA	NA	NA	NA	NA	NA	NA	NA	NA	NA	NA	NA	NA	NA	NA	NA	NA	NA	NA	NA	NA	1	0	NA	0	0
12_120996568_120996568_C_T	HNF1A	12	120996568	120996568	C	T	nonsynonymous SNV	NM_000545	6	c.C1135T	p.P379S,			0.48	0.967	7	2	5	0	VUS	0	0	0	0	0	NA	NA	NA	0	0	NA	NA	0	0	0	0	1	NA	NA	NA	NA	1	0	0	NA	0	0
12_120996568_120996568_C_G	HNF1A	12	120996568	120996568	C	G	nonsynonymous SNV	NM_000545	6	c.C1135G	p.P379A,		425956	0.48	0.967	48	6	42	0	Benign evidence	NA	NA	NA	NA	NA	NA	NA	NA	NA	NA	NA	NA	NA	NA	NA	NA	NA	NA	NA	NA	NA	NA	1	0	NA	0	0
12_120996569_120996569_C_A	HNF1A	12	120996569	120996569	C	A	nonsynonymous SNV	NM_000545	6	c.C1136A	p.P379H,	rs371717826		0.48	0.969	2	0	2	0	VUS	0	0	0	0	0	NA	NA	NA	0	0	NA	NA	0	0	0	0	1	NA	NA	NA	NA	1	0	0	NA	0	0
12_120996698_120996698_T_C	HNF1A	12	120996698	120996698	T	C	nonsynonymous SNV	NM_000545	6	c.T1265C	p.L422P,	rs193922577	45458	0.48	0.604	5	1	4	0	VUS	0	0	0	0	1	NA	NA	NA	0	NA	NA	NA	1	0	NA	NA	NA	NA	NA	NA	0	0	0	0	NA	0	0
12_120997492_120997493_CA_-	HNF1A	12	120997492	120997493	CA	-	frameshift deletion	NM_000545	7	c.1328_1329del	p.A443fs			0.435		1	0	1	0	VUS	0	1	0	NA	NA	NA	NA	NA	0	NA	NA	0	1	0	NA	NA	NA	NA	NA	NA	0	0	0	0	NA	0	0
12_120997560_120997560_C_T	HNF1A	12	120997560	120997560	C	T	stopgain	NM_000545	7	c.C1396T	p.Q466X		961094	0.435		1	1	0	0	P	1	0	0	1	0	0	1	0	0	NA	NA	0	1	0	NA	NA	NA	NA	NA	NA	0	1	0	0	0	0	0
12_120997588_120997588_C_T	HNF1A	12	120997588	120997588	C	T	nonsynonymous SNV	NM_000545	7	c.C1424T	p.P475L,	rs193922580	45462	0.435	0.751	8	3	5	0	LP	0	0	0	0	1	NA	NA	NA	1	0	1	NA	0	0	0	0	0	NA	NA	NA	NA	1	0	0	NA	0	0
12_120997648_120997655_AGCTGCAG_-	HNF1A	12	120997648	120997655	AGCTGCAG	-	frameshift deletion	NM_000545	7	c.1484_1491del	p.Q495fs			0.435		1	0	1	0	LP	0	1	0	NA	NA	NA	NA	NA	0	NA	NA	0	1	0	0	0	1	NA	NA	NA	0	0	0	0	NA	0	0
12_120999522_120999522_C_T	HNF1A	12	120999522	120999522	C	T	nonsynonymous SNV	NM_000545	9	c.C1663T	p.L555F,	rs193922587	45469	0.405	0.581	NA	NA	NA	0	VUS	0	0	0	0	0	NA	NA	NA	0	NA	NA	NA	0	0	NA	NA	NA	NA	NA	NA	NA	0	0	0	NA	0	0
12_120999585_120999585_C_T	HNF1A	12	120999585	120999585	C	T	stopgain	NM_000545	9	c.C1726T	p.Q576X			0.405		2	0	2	0	VUS	1	0	0	NA	NA	NA	NA	NA	0	NA	NA	0	1	0	NA	NA	NA	NA	NA	NA	0	0	0	0	NA	0	0
12_120999604_120999604_A_G	HNF1A	12	120999604	120999604	A	G	nonsynonymous SNV	NM_000545	9	c.A1745G	p.H582R,	rs193922589	45472	0.405	0.687	9	1	8	0	VUS	0	0	0	0	1	NA	NA	NA	0	0	1	NA	0	0	0	0	0	NA	NA	NA	NA	0	0	0	NA	0	0
12_120999606_120999606_C_T	HNF1A	12	120999606	120999606	C	T	nonsynonymous SNV	NM_000545	9	c.C1747T	p.R583W,			0.405	0.719	2	0	2	0	VUS	0	0	0	NA	NA	NA	NA	NA	0	NA	NA	NA	1	0	0	0	0	NA	NA	NA	0	1	0	0	NA	0	0
12_120999606_120999606_C_G	HNF1A	12	120999606	120999606	C	G	nonsynonymous SNV	NM_000545	9	c.C1747G	p.R583G,	rs137853239	29971	0.405	0.627	1	0	1	0	VUS	0	0	0	0	0	NA	NA	NA	0	NA	NA	NA	1	0	0	0	0	NA	NA	NA	0	0	0	0	NA	0	0
12_121001098_121001098_C_-	HNF1A	12	121001098	121001098	C	-	stopgain	NM_000545	10	c.1802delC	p.S601X			0.405		2	0	2	0	VUS	0	1	0	NA	NA	NA	NA	NA	0	NA	NA	0	1	0	NA	NA	NA	NA	NA	NA	0	0	0	0	NA	0	0
12_121001115_121001115_C_T	HNF1A	12	121001115	121001115	C	T	stopgain	NM_000545	10	c.C1819T	p.Q607X			0.405		2	0	2	0	VUS	0	0	0	NA	NA	NA	NA	NA	0	NA	NA	0	1	0	NA	NA	NA	NA	NA	NA	0	1	0	0	NA	0	0
13_27920188_27920188_-_A	PDX1	13	27920188	27920188	-	A	frameshift insertion	NM_000209	1	c.51dupA	p.P17fs			1		1	0	1	0	VUS	0	0	0	NA	NA	NA	NA	NA	0	NA	NA	0	1	0	NA	NA	NA	NA	NA	NA	0	0	0	0	NA	0	0
13_27920190_27920190_T_C	PDX1	13	27920190	27920190	T	C	nonsynonymous SNV	NM_000209	1	c.T52C	p.C18R,	rs137852785	23901	1	0.896	116	5	111	0	Benign evidence	NA	NA	NA	NA	NA	NA	NA	NA	NA	NA	NA	NA	NA	NA	NA	NA	NA	NA	NA	NA	NA	NA	1	1	NA	0	0
13_27920190_27920190_T_G	PDX1	13	27920190	27920190	T	G	nonsynonymous SNV	NM_000209	1	c.T52G	p.C18G,			1	0.808	1	0	1	0	VUS	0	0	0	NA	NA	NA	NA	NA	0	NA	NA	NA	1	0	0	0	0	NA	NA	NA	0	1	0	0	NA	0	0
13_27920231_27920231_C_-	PDX1	13	27920231	27920231	C	-	frameshift deletion	NM_000209	1	c.93delC	p.S31fs			1		1	0	1	0	VUS	0	0	0	NA	NA	NA	NA	NA	0	NA	NA	0	1	0	NA	NA	NA	NA	NA	NA	0	0	0	0	NA	0	0
13_27920235_27920235_C_A	PDX1	13	27920235	27920235	C	A	nonsynonymous SNV	NM_000209	1	c.C97A	p.P33T,	rs192902098	45077	1	0.928	764	70	694	2	Benign evidence	NA	NA	NA	NA	NA	NA	NA	NA	NA	NA	NA	NA	NA	NA	NA	NA	NA	NA	NA	NA	NA	NA	1	1	NA	1	0
13_27920235_27920235_C_T	PDX1	13	27920235	27920235	C	T	nonsynonymous SNV	NM_000209	1	c.C97T	p.P33S,			1	0.718	25	4	21	0	Benign evidence	NA	NA	NA	NA	NA	NA	NA	NA	NA	NA	NA	NA	NA	NA	NA	NA	NA	NA	NA	NA	NA	NA	0	1	NA	0	0
13_27920235_27920235_C_G	PDX1	13	27920235	27920235	C	G	nonsynonymous SNV	NM_000209	1	c.C97G	p.P33A,			1	0.76	37	2	35	1	Benign evidence	NA	NA	NA	NA	NA	NA	NA	NA	NA	NA	NA	NA	NA	NA	NA	NA	NA	NA	NA	NA	NA	NA	1	1	NA	1	0
13_27920236_27920236_C_A	PDX1	13	27920236	27920236	C	A	nonsynonymous SNV	NM_000209	1	c.C98A	p.P33H,			1	0.796	2	0	2	0	Benign evidence	NA	NA	NA	NA	NA	NA	NA	NA	NA	NA	NA	NA	NA	NA	NA	NA	NA	NA	NA	NA	NA	NA	0	1	NA	0	0
13_27920236_27920236_C_T	PDX1	13	27920236	27920236	C	T	nonsynonymous SNV	NM_000209	1	c.C98T	p.P33L,			1	0.75	1	0	1	0	VUS	0	0	0	NA	NA	NA	NA	NA	0	NA	NA	NA	1	0	0	0	0	NA	NA	NA	0	1	0	0	NA	0	0
13_27920349_27920349_C_-	PDX1	13	27920349	27920349	C	-	frameshift deletion	NM_000209	1	c.211delC	p.P71fs			1		4	1	3	0	Benign evidence	NA	NA	NA	NA	NA	NA	NA	NA	NA	NA	NA	NA	NA	NA	NA	NA	NA	NA	NA	NA	NA	NA	0	1	NA	0	0
13_27920410_27920410_-_G	PDX1	13	27920410	27920410	-	G	frameshift insertion	NM_000209	1	c.273dupG	p.A91fs			1		1	0	1	0	Benign evidence	NA	NA	NA	NA	NA	NA	NA	NA	NA	NA	NA	NA	NA	NA	NA	NA	NA	NA	NA	NA	NA	NA	0	1	NA	0	0
13_27920420_27920423_CCCG_-	PDX1	13	27920420	27920423	CCCG	-	frameshift deletion	NM_000209	1	c.282_285del	p.H94fs			1		0	0	0	0	VUS	0	0	0	NA	NA	NA	NA	NA	0	NA	NA	0	1	0	NA	NA	NA	NA	NA	NA	0	0	0	0	NA	0	0
13_27920501_27920501_G_A	PDX1	13	27920501	27920501	G	A	stopgain	NM_000209	1	c.G363A	p.W121X			1		1	0	1	0	VUS	0	0	0	NA	NA	NA	NA	NA	0	NA	NA	0	1	0	NA	NA	NA	NA	NA	NA	0	1	0	0	NA	0	0
13_27920546_27920546_T_C	PDX1	13	27920546	27920546	T	C	splicing	NM_000209	1	c.406+2T>C	.			1		2	1	1	0	Benign evidence	NA	NA	NA	NA	NA	NA	NA	NA	NA	NA	NA	NA	NA	NA	NA	NA	NA	NA	NA	NA	NA	NA	0	1	NA	0	0
13_27924273_27924273_G_T	PDX1	13	27924273	27924273	G	T	stopgain	NM_000209	2	c.G424T	p.E142X			1		1	0	1	0	VUS	0	0	0	NA	NA	NA	NA	NA	0	NA	NA	0	1	0	NA	NA	NA	NA	NA	NA	0	1	0	0	NA	0	0
13_27924353_27924353_C_G	PDX1	13	27924353	27924353	C	G	nonsynonymous SNV	NM_000209	2	c.C504G	p.N168K,			1	0.79	3	0	3	0	VUS	0	0	0	NA	NA	NA	NA	NA	0	NA	NA	NA	1	0	0	0	1	NA	NA	NA	0	1	0	0	NA	0	0
13_27924518_27924518_-_GA	PDX1	13	27924518	27924518	-	GA	frameshift insertion	NM_000209	2	c.669_670insGA	p.P223fs			1		7	0	7	0	Benign evidence	NA	NA	NA	NA	NA	NA	NA	NA	NA	NA	NA	NA	NA	NA	NA	NA	NA	NA	NA	NA	NA	NA	0	1	NA	0	0
13_27924546_27924546_G_T	PDX1	13	27924546	27924546	G	T	stopgain	NM_000209	2	c.G697T	p.E233X	rs371525768		1		20	2	18	0	Benign evidence	NA	NA	NA	NA	NA	NA	NA	NA	NA	NA	NA	NA	NA	NA	NA	NA	NA	NA	NA	NA	NA	NA	0	1	NA	0	0
13_27924574_27924574_C_T	PDX1	13	27924574	27924574	C	T	nonsynonymous SNV	NM_000209	2	c.C725T	p.P242L,	rs193922358	45074	1	0.122	674	45	629	1	Benign evidence	NA	NA	NA	NA	NA	NA	NA	NA	NA	NA	NA	NA	NA	NA	NA	NA	NA	NA	NA	NA	NA	NA	1	1	NA	1	0
13_27924574_27924574_C_A	PDX1	13	27924574	27924574	C	A	nonsynonymous SNV	NM_000209	2	c.C725A	p.P242Q,			1	0.133	1	0	1	0	Benign evidence	NA	NA	NA	NA	NA	NA	NA	NA	NA	NA	NA	NA	NA	NA	NA	NA	NA	NA	NA	NA	NA	NA	0	0	NA	0	1
13_27924575_27924575_-_C	PDX1	13	27924575	27924575	-	C	frameshift insertion	NM_000209	2	c.727dupC	p.P242fs			1		3	0	3	0	Benign evidence	NA	NA	NA	NA	NA	NA	NA	NA	NA	NA	NA	NA	NA	NA	NA	NA	NA	NA	NA	NA	NA	NA	0	1	NA	0	0
13_27924618_27924618_C_T	PDX1	13	27924618	27924618	C	T	stopgain	NM_000209	2	c.C769T	p.R257X			1		1	0	1	0	VUS	0	0	0	NA	NA	NA	NA	NA	0	NA	NA	0	1	0	NA	NA	NA	NA	NA	NA	0	1	0	0	NA	0	0
17_37699124_37699125_TG_-	HNF1B	17	37699124	37699125	TG	-	frameshift deletion	NM_000458	8	c.1604_1605del	p.T535fs			0.963		1	0	1	0	VUS	0	1	0	NA	NA	NA	NA	NA	0	NA	NA	0	1	0	NA	NA	NA	NA	NA	NA	0	0	0	0	NA	0	0
17_37699167_37699167_-_G	HNF1B	17	37699167	37699167	-	G	frameshift insertion	NM_000458	8	c.1561dupC	p.Q521fs			0.963		2	1	1	0	P	0	1	0	1	0	NA	NA	NA	0	NA	NA	0	1	0	NA	NA	NA	NA	NA	NA	0	0	0	0	NA	0	0
17_37710600_37710600_C_T	HNF1B	17	37710600	37710600	C	T	nonsynonymous SNV	NM_000458	5	c.G1109A	p.G370D,			0.986	0.66	1	0	1	0	VUS	0	0	0	NA	NA	NA	NA	NA	0	NA	NA	NA	1	0	0	0	0	NA	NA	NA	0	0	0	0	NA	0	0
17_37710601_37710601_C_T	HNF1B	17	37710601	37710601	C	T	nonsynonymous SNV	NM_000458	5	c.G1108A	p.G370S,	rs113042313	376001	0.986	0.547	30	6	24	0	Benign evidence	NA	NA	NA	NA	NA	NA	NA	NA	NA	NA	NA	NA	NA	NA	NA	NA	NA	NA	NA	NA	NA	NA	1	1	NA	0	0
17_37731634_37731634_G_A	HNF1B	17	37731634	37731634	G	A	nonsynonymous SNV	NM_000458	4	c.C1006T	p.H336Y,		45498	0.986	0.76	12	1	11	0	VUS	0	0	0	0	1	NA	NA	NA	0	0	NA	NA	0	0	0	0	1	NA	NA	NA	NA	1	0	0	NA	0	0
17_37731678_37731678_T_C	HNF1B	17	37731678	37731678	T	C	nonsynonymous SNV	NM_000458	4	c.A962G	p.N321S,	rs193922493	45517	0.986	0.239	6	0	6	0	VUS	0	0	0	0	1	NA	NA	NA	0	NA	NA	NA	1	0	NA	NA	NA	NA	NA	NA	NA	0	0	0	NA	0	0
17_37731691_37731691_C_T	HNF1B	17	37731691	37731691	C	T	nonsynonymous SNV	NM_000458	4	c.G949A	p.A317T,			0.986	0.556	8	1	7	0	VUS	0	0	0	NA	NA	NA	NA	NA	0	NA	NA	NA	0	0	0	0	1	NA	NA	NA	0	0	0	0	NA	0	0
17_37733611_37733611_C_T	HNF1B	17	37733611	37733611	C	T	nonsynonymous SNV	NM_000458	3	c.G755A	p.R252Q,	rs529294719		0.986	0.688	1	0	1	0	VUS	0	0	0	0	0	NA	NA	NA	0	0	NA	NA	0	0	0	0	1	NA	NA	NA	NA	0	0	0	NA	0	0
17_37739491_37739491_G_A	HNF1B	17	37739491	37739491	G	A	nonsynonymous SNV	NM_000458	2	c.C493T	p.R165C,		623498	0.986	0.94	1	0	1	0	LP	0	0	0	1	0	NA	NA	NA	0	NA	NA	1	1	0	0	0	1	NA	NA	NA	0	1	0	0	NA	0	0
20_44406208_44406208_G_A	HNF4A	20	44406208	44406208	G	A	nonsynonymous SNV	NM_175914	2	c.G200A	p.R67Q,		430312	1	0.943	1	1	0	0	VUS	0	0	0	0	1	NA	NA	NA	0	NA	NA	NA	1	0	NA	NA	NA	NA	NA	NA	0	1	0	0	NA	0	0
20_44413709_44413709_G_A	HNF4A	20	44413709	44413709	G	A	nonsynonymous SNV	NM_175914	4	c.G335A	p.R112Q,		415683	1	0.959	1	1	0	0	VUS	0	0	0	0	1	NA	NA	NA	0	NA	NA	NA	1	0	NA	NA	NA	NA	NA	NA	0	1	0	0	NA	0	0
20_44413726_44413726_C_T	HNF4A	20	44413726	44413726	C	T	stopgain	NM_175914	4	c.C352T	p.R118X			1		1	0	1	0	P	1	0	0	NA	NA	NA	NA	NA	0	NA	NA	0	1	0	NA	NA	NA	NA	NA	NA	0	1	0	0	NA	0	0
20_44413735_44413735_A_G	HNF4A	20	44413735	44413735	A	G	nonsynonymous SNV	NM_175914	4	c.A361G	p.S121G,	rs193922472	45013	1	0.555	89	7	82	0	Benign evidence	NA	NA	NA	NA	NA	NA	NA	NA	NA	NA	NA	NA	NA	NA	NA	NA	NA	NA	NA	NA	NA	NA	1	1	NA	0	0
20_44414617_44414617_G_A	HNF4A	20	44414617	44414617	G	A	stopgain	NM_175914	5	c.G537A	p.W179X			1		1	0	1	0	P	1	0	0	NA	NA	NA	NA	NA	0	NA	NA	0	1	0	NA	NA	NA	NA	NA	NA	0	1	0	0	NA	0	0
20_44419741_44419741_C_T	HNF4A	20	44419741	44419741	C	T	nonsynonymous SNV	NM_175914	7	c.C691T	p.R231W,	rs376013528		1	0.927	2	2	0	0	LP	0	0	0	NA	NA	NA	NA	NA	1	NA	NA	NA	1	0	0	0	1	NA	NA	NA	0	1	0	0	NA	0	0
20_44419818_44419818_G_C	HNF4A	20	44419818	44419818	G	C	nonsynonymous SNV	NM_175914	7	c.G768C	p.E256D,	rs193922477	45024	1	0.364	31	2	29	0	Benign evidence	NA	NA	NA	NA	NA	NA	NA	NA	NA	NA	NA	NA	NA	NA	NA	NA	NA	NA	NA	NA	NA	NA	0	1	NA	0	0
20_44424060_44424060_G_A	HNF4A	20	44424060	44424060	G	A	nonsynonymous SNV	NM_175914	8	c.G869A	p.R290H,		793843	1	0.919	1	0	1	0	LP	0	0	0	0	1	0	0	1	0	1	NA	1	1	0	0	0	1	0	0	1	0	1	0	0	0	0	0
20_44424116_44424116_C_T	HNF4A	20	44424116	44424116	C	T	nonsynonymous SNV	NM_175914	8	c.C925T	p.R309C,	rs193922479	45028	1	0.787	2	1	1	0	VUS	0	0	0	0	1	NA	NA	NA	0	NA	NA	NA	1	0	0	0	0	NA	NA	NA	NA	1	0	0	NA	0	0
20_44424117_44424117_G_T	HNF4A	20	44424117	44424117	G	T	nonsynonymous SNV	NM_175914	8	c.G926T	p.R309L,			1	0.834	3	2	1	0	LP	0	0	0	NA	NA	NA	NA	NA	1	NA	NA	NA	1	0	0	0	1	NA	NA	NA	NA	1	0	0	NA	0	0
20_44424123_44424123_G_A	HNF4A	20	44424123	44424123	G	A	nonsynonymous SNV	NM_175914	8	c.G932A	p.R311H,			1	0.91	1	0	1	0	LP	0	0	0	0	0	NA	NA	NA	0	0	NA	1	1	0	0	0	0	1	0	0	0	1	0	0	NA	0	0
20_44428457_44428457_T_C	HNF4A	20	44428457	44428457	T	C	nonsynonymous SNV	NM_175914	9	c.T1186C	p.C396R,			0.97	0.469	1	0	1	0	VUS	0	0	0	NA	NA	NA	NA	NA	0	NA	NA	NA	1	0	0	0	1	NA	NA	NA	0	0	0	0	NA	0	0
20_44428469_44428469_C_T	HNF4A	20	44428469	44428469	C	T	stopgain	NM_175914	9	c.C1198T	p.R400X			0.948		2	0	2	0	VUS	1	0	0	NA	NA	NA	NA	NA	0	NA	NA	0	1	0	NA	NA	NA	NA	NA	NA	0	0	0	0	NA	0	0
20_44429609_44429613_GTCAA_-	HNF4A	20	44429609	44429613	GTCAA	-	frameshift deletion	NM_175914	10	c.1303_1307del	p.V435fs			0.97		0	0	0	0	VUS	0	0	1	NA	NA	NA	NA	NA	0	NA	NA	0	1	0	NA	NA	NA	NA	NA	NA	0	0	0	0	NA	0	0
20_44429617_44429617_-_A	HNF4A	20	44429617	44429617	-	A	frameshift insertion	NM_175914	10	c.1311_1312insA	p.P437fs			0.97		1	0	1	0	VUS	0	0	1	NA	NA	NA	NA	NA	0	NA	NA	0	1	0	NA	NA	NA	NA	NA	NA	0	0	0	0	NA	0	0
20_44429618_44429618_-_AA	HNF4A	20	44429618	44429618	-	AA	frameshift insertion	NM_175914	10	c.1312_1313insAA	p.L438fs			0.97		1	0	1	0	VUS	0	0	1	NA	NA	NA	NA	NA	0	NA	NA	0	1	0	NA	NA	NA	NA	NA	NA	0	0	0	0	NA	0	0

## Sheet: eTable2
eTable 2. Estimated maximum credible population allele frequency for known MODY genes
Gene	Type of MODY	Contribution to MODY	Maximum credible population allele frequency	Maximum credible population carrier rate
GCK	MODY 2	0.4	0.0004	0.0008
HNF1A	MODY 3	0.45	0.00045	0.0009
HNF4A	MODY 1	0.07	7e-05	0.00014
HNF1B	MODY 5	0.05	5e-05	0.0001
BLK	MODY 11	0.01	1e-05	2e-05
CEL	MODY 8	0.01	1e-05	2e-05
APPL1	MODY 14	0.01	1e-05	2e-05
ABCC8	MODY 12	0.01	1e-05	2e-05
KCNJ11	MODY 13	0.01	1e-05	2e-05
KLF11	MODY 7	0.01	1e-05	2e-05
PAX4	MODY 9	0.01	1e-05	2e-05
NEUROD1	MODY 6	0.01	1e-05	2e-05
PDX1	MODY 4	0.01	1e-05	2e-05
INS	MODY 10	0.01	1e-05	2e-05
WFS1	New	0.01	1e-05	2e-05
PCBD1	New	0.01	1e-05	2e-05
RFX6	New	0.01	1e-05	2e-05

## Sheet: eTable3
eTable 3. Mutation carrier rates of known MODY genes in participants with and without a diagnosis of diabetes in the UK Biobank
		Criterion 1					Criterion 2
		No. (%) of subjects			Fisher's Exact Test		Aggregate allele frequency in UKB	Maximum credible population allele frequency
Group	Type of MODY	Any diabetes or HbA1C ≥6.5% (N=15,380)	Non diabetes and HbA1C <6.5% (N=185,194)	SKAT-O P-value*	OR (95% CI)	P-value
“Consistent” with being high-penetrant for diabetes (met both statistical criteria)
GCK	MODY 2	29 (0.189%)	3 (0.002%)	9.75774e-43	116.71 (36.14-596.9)	1.73983e-29	7.97711e-05	0.0004
HNF4A	MODY 1	4 (0.026%)	5 (0.003%)	1.99629e-09	9.64 (1.91-44.77)	0.00317899	2.24356e-05	7e-05
HNF1A	MODY 3	12 (0.078%)	7 (0.004%)	9.93275e-07	20.66 (7.5-61.91)	1.24192e-09	4.73641e-05	0.00045
NEUROD1	MODY 6	2 (0.013%)	0 (0%)	3.26433e-05	Inf (2.26-Inf)	0.00587946	4.98569e-06	1e-05
KCNJ11	MODY 13	2 (0.013%)	1 (0.001%)	2.30046e-06	24.07 (1.25-1406.18)	0.0167368	7.47854e-06	1e-05
HNF1B	MODY 5	1 (0.007%)	2 (0.001%)	0.0420629	6.02 (0.1-115.7)	0.212852	7.47854e-06	5e-05
“Inconclusive” with being high-penetrant for diabetes (met one of two statistical criteria)
ABCC8	MODY 12	2 (0.013%)	3 (0.002%)	5.47819e-06	8.03 (0.67-70.04)	0.0502867	1.24642e-05	1e-05
KLF11	MODY 7	1 (0.007%)	4 (0.002%)	0.000217822	3.01 (0.06-30.43)	0.328943	1.24642e-05	1e-05
RFX6	New	2 (0.013%)	11 (0.006%)	0.00965163	2.19 (0.24-10.03)	0.262834	3.2407e-05	1e-05
PCBD1	New	2 (0.013%)	4 (0.002%)	0.0198864	6.02 (0.54-42.02)	0.0716532	1.49571e-05	1e-05
WFS1	New	4 (0.026%)	14 (0.008%)	0.0057723	3.44 (0.82-10.96)	0.0443488	4.48712e-05	1e-05
INS	MODY 10	0 (0%)	1 (0.001%)	0.696774	0 (0-466.19)	>0.99	2.49285e-06	1e-05
PDX1	MODY 4	0 (0%)	0 (0%)	\	\	\	0	1e-05
“Inconsistent” with being high-penetrant for diabetes (failed both statistical criteria)
PAX4	MODY 9	1 (0.007%)	6 (0.003%)	0.649272	2.01 (0.04-16.54)	0.427913	1.74499e-05	1e-05
CEL	MODY 8	0 (0%)	8 (0.004%)	0.944518	0 (0-7.06)	>0.99	1.99428e-05	1e-05
BLK	MODY 11	0 (0%)	16 (0.009%)	>0.99	0 (0-3.12)	0.629234	3.98855e-05	1e-05
APPL1	MODY 14	0 (0%)	18 (0.01%)	>0.99	0 (0-2.74)	0.393383	4.48712e-05	1e-05
Abbreviations: Inf = infinity; OR (95% CI) = Odds Ratio (95% Confidence Interval)
*Adjusted for age at recruitment, gender and genetic background

## Sheet: eTable4
eTable 4. Key characteristics of subjects with diabetes diagnosis by mutation carrier status in the UK Biobank
Group	Type of MODY	No. of participants	CRP in mg/L Median (IQR)	No. of Insulin (%)	No. of Oral antihyperglycemic (%)	No. of renal complications (%)	No. of ophthalmic complications (%)	No. of neurological complications (%)	No. of microvascular complications (%)	No. of GDM (%)	No. of glycosuria (%)	No. of CAD (%)
Subjects with diabetes
Non carriers in any of 17 genes		14566	2 (0.96-4.16)	2134 (14.7%)	6424 (44.1%)	158 (1.1%)	818 (5.6%)	346 (2.4%)	336 (2.3%)	31 (0.2%)	9 (0.1%)	3979 (27.3%)
“Consistent” with being high-penetrant for diabetes (met both statistical criteria)
GCK	MODY 2	24	1.11 (0.46-2.79)	0 (0%)	5 (20.8%)	0 (0%)	1 (4.2%)	0 (0%)	0 (0%)	0 (0%)	0 (0%)	4 (16.7%)
HNF4A	MODY 1	4	6.46 (1.82-16.16)	2 (50%)	3 (75%)	0 (0%)	0 (0%)	1 (25%)	0 (0%)	0 (0%)	0 (0%)	0(0%)
HNF1A	MODY 3	12	0.5 (0.23-0.96)	3 (25%)	8 (66.7%)	1 (8.3%)	2 (16.7%)	0 (0%)	0 (0%)	0 (0%)	0 (0%)	2 (16.7%)
NEUROD1	MODY 6	2	0.55 (0.46-0.64)	2 (100%)	1 (50%)	0 (0%)	1 (50%)	0 (0%)	1 (50%)	0 (0%)	0 (0%)	0(0%)
KCNJ11	MODY 13	2	7.56 (4.07-11.05)	1 (50%)	2 (100%)	0 (0%)	1 (50%)	0 (0%)	0 (0%)	0 (0%)	0 (0%)	1 (50%)
HNF1B	MODY 5	1	2.77 (-)	1 (100%)	1 (100%)	0 (0%)	1 (100%)	0 (0%)	0 (0%)	0 (0%)	0 (0%)	0(0%)
All 6 genes*		45	0.74 (0.41-2.8)a	9 (20%)a	20 (44.4%)a	1 (2.2%)a	6 (13.3%)b	1 (2.2%)a	1 (2.2%)a	0 (0%)a	0 (0%)a	9 (20%)a
“Inconclusive” with being high-penetrant for diabetes (met one of two statistical criteria)
ABCC8	MODY 12	2	12.6 (7.99-17.2)	0 (0%)	0 (0%)	0 (0%)	0 (0%)	0 (0%)	0 (0%)	0 (0%)	0 (0%)	0(0%)
KLF11	MODY 7	1	16.28 (-)	0 (0%)	0 (0%)	0 (0%)	0 (0%)	0 (0%)	0 (0%)	0 (0%)	0 (0%)	0(0%)
RFX6	New	2	1.46 (1.24-1.68)	0 (0%)	2 (100%)	0 (0%)	0 (0%)	0 (0%)	0 (0%)	0 (0%)	0 (0%)	0(0%)
PCBD1	New	2	1.01 (0.81-1.22)	0 (0%)	2 (100%)	0 (0%)	0 (0%)	0 (0%)	0 (0%)	0 (0%)	0 (0%)	1 (50%)
WFS1	New	3	2.71 (1.77-3.51)	1 (33.3%)	0 (0%)	0 (0%)	0 (0%)	0 (0%)	0 (0%)	0 (0%)	0 (0%)	0(0%)
INS	MODY 10	0	\	\	\	\	\	\	\	\	\	\
PDX1	MODY 4	0	\	\	\	\	\	\	\	\	\	\
All 7 genes*		10	2.31 (1.11-4.08)a	1 (10%)a	4 (40%)a	0 (0%)a	0 (0%)a	0 (0%)a	0 (0%)a	0 (0%)a	0 (0%)a	1 (10%)a
“Inconsistent” with being high-penetrant for diabetes (failed both statistical criteria)
PAX4	MODY 9	1	0.67 (-)	0 (0%)	1 (100%)	0 (0%)	0 (0%)	0 (0%)	0 (0%)	0 (0%)	0 (0%)	0(0%)
CEL	MODY 8	0	\	\	\	\	\	\	\	\	\	\
BLK	MODY 11	0	\	\	\	\	\	\	\	\	\	\
APPL1	MODY 14	0	\	\	\	\	\	\	\	\	\	\
All 4 genes*		1	0.67 (-)	0 (0%)a	1 (100%)a	0 (0%)a	0 (0%)a	0 (0%)a	0 (0%)a	0 (0%)a	0 (0%)a	0 (0%)a
Abbreviations: GDM = gestational diabetes mellitus , CAD = coronary artery disease, CRP = C-Reactive Protein
*adjusted 1) for age and genetic background for no. of men, and 2) for age, gender and genetic background for the remaining variables
a,b,c,dP values are comparing total carriers in each category to non-carriers. a: P>0.05, b: P<0.05, c: P<0.01, d: P<0.001
